# Supplementary material for: Tet2-driven clonal hematopoiesis drives aortic aneurysm via macrophage-to-osteoclast–like differentiation
Source: J Clin Invest. 2026 Feb 25;136(8):e198708. doi: 10.1172/JCI198708 (PMC13078872; doi:10.1172/JCI198708)
Supplement: Supplemental data set 1 [file jci-136-198708-s022.xlsx]

## Sheet: RNA seq All Genes
gene.id	p.value	q.value	logFC	FC	ranking	PR4036_03_a	PR4036_04_a	PR4036_05_a	PR4036_07_a	PR4036_08_a	PR4036_09_a	raw_count_PR4036_03_a	raw_count_PR4036_04_a	raw_count_PR4036_05_a	raw_count_PR4036_07_a	raw_count_PR4036_08_a	raw_count_PR4036_09_a
ENSMUSG00000069515.7	1.34e-17	3.06e-13	2.40785	5.30683	1	167.979	384.225	232.306	45.8989	59.7432	42.1803	8616.7	17250.4	11910.2	2022.11	2474.27	1797.05
ENSMUSG00000075010.6	1.53e-14	1.75e-10	1.56057	2.94971	2	141.452	168.833	149.523	41.8107	51.0925	62.9754	7256	7580	7666	1842	2116	2683
ENSMUSG00000034783.8	1.83e-12	1.39e-08	6.95416	123.997	3	62.0121	6.39248	20.8115	0	0.338041	0.375552	3181	287	1067	0	14	16
ENSMUSG00000015852.14	1.76e-11	1.01e-07	-1.16809	0.44501	4	260.934	264.809	267.429	560.767	662.609	559.009	13385	11889	13711	24705	27442	23816
ENSMUSG00000020911.15	4.45e-11	2.04e-07	10.4997	1447.82	5	1.38411	7.21659	3.21828	0	0	0	71	324	165	0	0	0
ENSMUSG00000023078.7	1.08e-09	4.1e-06	1.92414	3.79512	6	89.2265	49.7811	82.661	25.377	21.9485	11.0788	4577	2235	4238	1118	909	472
ENSMUSG00000089774.3	2.13e-09	6.95e-06	-1.57371	0.335944	7	26.7077	14.6426	17.1825	66.7898	50.4693	57.0297	1370.01	657.4	880.94	2942.47	2090.19	2429.69
ENSMUSG00000044206.4	3.01e-09	8.61e-06	2.04153	4.11682	8	112.152	37.7312	60.2696	21.1323	16.226	13.6842	5753	1694	3090	931	672	583
ENSMUSG00000072596.5	3.44e-09	8.75e-06	1.60215	3.03596	9	43.3761	72.1403	46.2084	13.8888	17.5748	21.7977	2225.04	3238.85	2369.09	611.88	727.86	928.67
ENSMUSG00000041481.18	3.99e-09	9.13e-06	1.27914	2.42694	10	87.9982	104.084	80.9783	28.6909	40.3718	43.4467	4513.99	4673	4151.73	1264	1672	1851
ENSMUSG00000028367.6	6.26e-09	1.3e-05	1.05416	2.07651	11	140.127	149.165	157.109	74.9953	62.5135	77.4576	7188	6696.97	8054.9	3303.97	2589	3300
ENSMUSG00000001348.16	7.79e-09	1.49e-05	1.37464	2.59304	12	104.645	86.5316	104.543	35.5459	50.9706	27.5324	5367.92	3884.97	5359.86	1566	2110.95	1172.99
ENSMUSG00000022584.15	1.79e-08	3.16e-05	1.52995	2.88775	13	34.4535	32.0281	44.6921	12.6492	11.1225	14.7223	1767.34	1437.95	2291.35	557.27	460.64	627.23
ENSMUSG00000079523.9	2.11e-08	3.46e-05	1.18646	2.27593	14	85.3567	112.435	119.833	52.8874	38.435	48.2216	4378.49	5047.92	6143.8	2329.99	1591.79	2054.43
ENSMUSG00000040855.16	2.47e-08	3.78e-05	-1.56565	0.337825	15	23.9978	23.6767	13.9264	48.3252	81.4196	52.6007	1231	1063	714	2129	3372	2241
ENSMUSG00000045441.6	3.28e-08	4.69e-05	9.46387	706.171	16	1.09169	1.60369	3.06224	0	0	0	56	72	157	0	0	0
ENSMUSG00000031838.11	3.59e-08	4.84e-05	1.0158	2.02203	17	262.453	248.1	233.293	145.928	107.834	114.096	13462.9	11138.8	11960.8	6428.94	4465.95	4860.95
ENSMUSG00000001025.9	4.44e-08	5.64e-05	1.08695	2.12424	18	161.902	201.931	180.965	98.8067	67.4151	90.2263	8305	9066	9278	4353	2792	3844
ENSMUSG00000024953.18	9.12e-08	0.000109823	1.11498	2.16592	19	202.026	225.276	218.321	120.592	72.3997	105.073	10363.2	10114.1	11193.2	5312.77	2998.44	4476.53
ENSMUSG00000041616.10	1.08e-07	0.000123869	6.5764	95.4321	20	11.8685	4.46605	113.183	1.12539	0.0272848	0.193879	608.81	200.51	5802.83	49.58	1.13	8.26
ENSMUSG00000102037.2	1.16e-07	0.00012602	1.30219	2.46602	21	64.3698	92.2122	63.1436	33.8526	21.4989	33.7309	3301.94	4140.01	3237.35	1491.4	890.38	1437.07
ENSMUSG00000042745.10	1.61e-07	0.000167968	2.45693	5.49049	22	22.6527	11.3372	28.1648	4.10843	2.48702	4.71787	1162	509	1444	181	103	201
ENSMUSG00000008668.16	1.79e-07	0.000178553	0.991271	1.98794	23	180.864	197.167	230.283	102.313	87.6316	116.052	9277.69	8852.1	11806.5	4507.47	3629.27	4944.27
ENSMUSG00000023039.18	2.07e-07	0.000197003	9.30728	633.533	24	0.584836	2.33871	2.24304	0	0	0	30	105	115	0	0	0
ENSMUSG00000031722.11	2.33e-07	0.000213646	1.53984	2.90763	25	24.4657	43.4332	42.6373	14.5271	12.0005	11.4778	1255	1950	2186	640	497	489
ENSMUSG00000020264.6	2.76e-07	0.000242769	9.097	547.607	26	2.12491	0.913211	1.42384	0	0	0	109	41	73	0	0	0
ENSMUSG00000007872.4	3.9e-07	0.000311841	1.37577	2.59506	28	642.423	464.936	715.706	262.577	136.931	303	32954	20874	36694	11568	5671	12909
ENSMUSG00000079197.11	3.78e-07	0.000311841	0.961495	1.94733	28	188.189	226.598	200.635	112.844	86.9324	116.241	9653.41	10173.5	10286.5	4971.41	3600.31	4952.34
ENSMUSG00000025204.11	3.95e-07	0.000311841	0.962839	1.94914	28	95.6402	110.699	108.368	54.0856	47.2775	60.086	4906	4970	5556	2382.78	1958	2559.9
ENSMUSG00000057841.6	5.11e-07	0.000389963	0.9585	1.94329	30	199.402	221.714	267.128	108.173	111.117	134.874	10228.6	9954.17	13695.6	4765.65	4601.9	5746.16
ENSMUSG00000027399.2	6.03e-07	0.000445628	1.15794	2.23138	31	154.937	134.072	95.3876	71.8238	53.6206	46.8118	7947.72	6019.38	4890.49	3164.25	2220.7	1994.37
ENSMUSG00000017404.13	7.02e-07	0.000501843	0.903097	1.87008	32	176.562	206.679	214.889	101.395	99.3991	119.042	9056.98	9279.17	11017.3	4467.02	4116.62	5071.66
ENSMUSG00000040809.11	7.29e-07	0.000505527	3.65185	12.5695	33	699.804	95.486	70.7502	10.691	15.4531	42.7498	35897.4	4286.99	3627.34	471	639.99	1821.31
ENSMUSG00000076652.5	7.72e-07	0.000519794	9.29014	626.055	34	34.4079	0	75.0542	0	0.120729	0.046944	1765	0	3848	0	5	2
ENSMUSG00000110622.2	8.86e-07	0.000568376	-1.56219	0.338637	36	22.2433	9.5553	21.0456	57.5862	60.4852	38.0481	1141	429	1079	2537	2505	1621
ENSMUSG00000006360.12	9.19e-07	0.000568376	0.920289	1.89249	36	421.55	577.907	465.09	243.737	242.4	287.72	21624	25946	23845	10738	10039	12258
ENSMUSG00000092274.4	9.1e-07	0.000568376	-1.03559	0.487817	36	322.546	191.217	301.197	595.326	529.627	545.734	16545.5	8585	15442.3	26227.5	21934.5	23250.4
ENSMUSG00000062997.7	9.92e-07	0.000597549	0.902969	1.86991	38	146.248	160.862	188.677	89.5128	79.6403	95.9807	7501.98	7222.16	9673.38	3943.55	3298.31	4089.16
ENSMUSG00000020644.10	1.16e-06	0.00068204	1.04999	2.07051	39	773.602	612.72	735.484	375.729	241.048	407.99	39683	27509	37708	16553	9983	17382
ENSMUSG00000047215.15	1.26e-06	0.00071268	0.929573	1.90471	40.5	133.003	152.359	155.668	70.4862	67.8842	93.1695	6822.58	6840.37	7981.03	3105.32	2811.43	3969.39
ENSMUSG00000056091.13	1.28e-06	0.00071268	1.00081	2.00112	40.5	98.2135	74.7051	91.6137	52.5471	40.3959	39.2452	5038	3354	4697	2315	1673	1672
ENSMUSG00000006519.12	1.37e-06	0.00074889	0.91507	1.88566	42	625.989	750.927	718.398	394.092	297.138	419.937	32111	33714	36832	17362	12306	17891
ENSMUSG00000099974.2	1.6e-06	0.000850081	1.16664	2.24488	43	146.977	224.195	172.903	82.3371	55.8995	104.109	7539.37	10065.6	8864.68	3627.42	2315.08	4435.47
ENSMUSG00000055170.5	1.78e-06	0.000926455	2.97239	7.84834	44	5.39901	8.99735	11.0953	0.77175	1.159	1.31115	276.95	403.95	568.85	34	48	55.86
ENSMUSG00000000682.8	2.3e-06	0.00117022	1.02623	2.03669	45	303.043	409.208	429.864	220.948	138.862	200.944	15545	18372	22039	9734	5751	8561
ENSMUSG00000032690.17	2.44e-06	0.00121446	-0.903516	0.534582	46	122.133	101.901	119.564	257.56	187.637	197.564	6265	4575	6130	11347	7771	8417
ENSMUSG00000076934.3	2.52e-06	0.00122683	2.87958	7.35934	47	6.48817	19.2182	25.5551	1.22413	3.87999	1.85757	332.82	862.83	1310.2	53.93	160.69	79.14
ENSMUSG00000041959.15	2.63e-06	0.00123018	0.881139	1.84183	48.5	179.623	198.345	184.612	105.73	83.3996	116.304	9214	8905	9465	4658	3454	4955
ENSMUSG00000009927.10	2.63e-06	0.00123018	0.855465	1.80934	48.5	151.015	158.358	193.277	94.2225	86.4043	97.1785	7746.51	7109.71	9909.25	4151.04	3578.44	4140.19
ENSMUSG00000047497.11	2.73e-06	0.00124803	8.65697	403.653	50	1.18917	0.71275	1.38483	0	0	0	61	32	71	0	0	0
ENSMUSG00000043421.9	2.83e-06	0.00126956	1.03648	2.05122	51	150.849	203.846	185.704	102.575	62.441	98.4181	7738	9152	9521	4519	2586	4193
ENSMUSG00000049751.7	3.06e-06	0.0013488	0.88818	1.85084	52	112.183	118.723	130.074	71.6661	53.9963	69.363	5754.59	5330.24	6668.87	3157.3	2236.26	2955.14
ENSMUSG00000031818.13	3.33e-06	0.00144044	0.804988	1.74713	53	243.014	251.954	275.924	147.598	134.875	158.755	12465.7	11311.9	14146.5	6502.55	5585.84	6763.58
ENSMUSG00000043940.16	3.62e-06	0.0015349	-0.836314	0.560073	54	103.55	81.6972	97.4598	156.699	175.945	172.163	5311.74	3667.92	4996.73	6903.48	7286.78	7334.82
ENSMUSG00000029309.8	3.98e-06	0.00162864	2.84396	7.1799	55.5	10.1956	13.6982	75.4638	5.35685	4.24966	4.22496	523	615	3869	236	176	180
ENSMUSG00000038067.3	3.98e-06	0.00162864	3.43066	10.7828	55.5	3.15812	6.0361	10.1034	0.453971	0.507062	0.82152	162	271	518	20	21	35
ENSMUSG00000024608.12	4.31e-06	0.0017265	0.880945	1.84158	57.5	193.648	220.19	229.819	103.888	104.523	141.097	9933.46	9885.75	11782.7	4576.87	4328.84	6011.28
ENSMUSG00000064358.1	4.37e-06	0.0017265	0.875848	1.83509	57.5	809.981	710.715	1053.09	480.939	438.263	483.342	41549.1	31908.7	53991.3	21188.1	18150.7	20592.3
ENSMUSG00000036781.14	4.76e-06	0.00184727	1.00711	2.00988	59	71.759	76.3088	81.7829	44.4884	28.0089	41.8501	3680.98	3426	4192.98	1959.97	1159.99	1782.98
ENSMUSG00000040952.17	4.9e-06	0.00186975	0.799024	1.73992	60	257.77	281.123	323.971	170.114	160.776	165.026	13222.6	12621.4	16609.9	7494.51	6658.55	7030.77
ENSMUSG00000033943.16	5.72e-06	0.00193775	-1.15612	0.448716	65	27.2339	16.4601	17.7298	47.6442	45.9736	43.3058	1397	739	909	2099	1904	1845
ENSMUSG00000041058.16	5.61e-06	0.00193775	-0.897168	0.53694	65	114.763	121.367	101.189	175.391	258.938	193.9	5886.94	5448.96	5187.95	7726.97	10723.9	8260.93
ENSMUSG00000076586.3	5.72e-06	0.00193775	6.61657	98.1265	65	0.0389891	49.8246	23.3659	0.0680956	0.507062	0.164304	2	2236.95	1197.96	3	21	7
ENSMUSG00000036751.8	5.49e-06	0.00193775	0.829443	1.777	65	158.159	165.002	165.244	95.3112	77.001	102.526	8113	7408	8472	4199	3189	4368
ENSMUSG00000059534.9	5.84e-06	0.00193775	1.03999	2.05621	65	49.2237	45.2373	52.5457	22.1538	20.1617	29.1757	2525	2031	2694	976	835	1243
ENSMUSG00000014313.16	5.7e-06	0.00193775	0.854426	1.80804	65	107.939	104.251	121.292	67.1972	52.293	64.947	5536.86	4680.5	6218.62	2960.42	2165.72	2767
ENSMUSG00000022602.15	5.21e-06	0.00193775	-1.0105	0.496375	65	30.0216	27.8863	29.9788	49.7552	54.1105	73.2091	1540	1252	1537	2192	2240.99	3119
ENSMUSG00000055024.13	5.52e-06	0.00193775	-1.03969	0.486433	65	51.3681	33.6552	34.4453	89.3641	89.7499	66.5196	2635	1511	1766	3937	3717	2834
ENSMUSG00000031231.5	5.8e-06	0.00193775	1.04033	2.05669	65	62.5566	70.2502	73.5326	40.5823	24.1458	35.5833	3208.93	3153.99	3769.99	1787.88	1000	1515.99
ENSMUSG00000012848.16	6.24e-06	0.00201036	0.797074	1.73757	70.5	128.489	145.557	147.007	76.7891	80.0433	85.485	6591	6535	7537	3383	3315	3642
ENSMUSG00000022126.7	6.22e-06	0.00201036	1.18508	2.27376	70.5	56.3782	73.3687	36.5323	23.1979	26.7777	23.1434	2892	3294	1873	1022	1109	986
ENSMUSG00000093674.8	6.7e-06	0.00205271	0.844147	1.7952	73.5	212.214	227.077	277.161	138.832	113.832	146.423	10885.8	10195	14210	6116.32	4714.38	6238.19
ENSMUSG00000020460.16	6.68e-06	0.00205271	0.840963	1.79125	73.5	90.5481	99.195	111.85	54.1796	54.0163	60.1721	4644.79	4453.51	5734.53	2386.92	2237.09	2563.57
ENSMUSG00000018286.7	6.49e-06	0.00205271	0.822317	1.76824	73.5	143.694	136.669	156.778	85.4373	70.9157	90.8601	7370.97	6135.97	8037.97	3764	2936.98	3871
ENSMUSG00000054640.16	6.73e-06	0.00205271	-1.01406	0.495152	73.5	25.4794	26.9509	19.6608	49.0284	51.8652	44.6907	1307	1210	1008	2159.98	2148	1904
ENSMUSG00000037979.14	7.14e-06	0.00212281	6.01979	64.884	76.5	0.662814	2.96237	1.48236	0	0.0241458	0.046944	34	133	76	0	1	2
ENSMUSG00000032330.8	7.1e-06	0.00212281	0.916905	1.88806	76.5	66.223	69.4486	70.373	38.2016	29.7959	41.1229	3397	3118	3608	1683	1234	1752
ENSMUSG00000060938.15	7.36e-06	0.0021593	0.83723	1.78662	78	111.252	120.23	132.621	66.2554	60.5936	76.9403	5706.81	5397.93	6799.41	2918.93	2509.49	3277.96
ENSMUSG00000059734.8	7.53e-06	0.00218304	0.880973	1.84162	79	76.3016	80.318	91.2041	42.9456	39.8164	51.8027	3914	3606	4676	1892	1649	2207
ENSMUSG00000062328.9	7.74e-06	0.00221481	0.950703	1.93281	80	64.3603	64.1996	74.2701	34.5168	28.6809	41.7374	3301.45	2882.34	3807.8	1520.66	1187.82	1778.18
ENSMUSG00000020267.7	7.95e-06	0.00224605	0.85537	1.80922	81	109.501	100.943	107.627	57.3898	49.4506	68.9607	5617	4532	5518	2528.35	2048	2938
ENSMUSG00000046330.11	8.29e-06	0.00231507	0.802245	1.74381	82	149.646	155.443	182.974	94.1774	85.7446	99.9578	7676.32	6978.87	9380.99	4149.05	3551.12	4258.6
ENSMUSG00000100755.2	8.87e-06	0.00244618	0.904248	1.87157	83	64.3375	64.6849	79.9173	41.4114	32.8492	37.3723	3300.28	2904.13	4097.33	1824.41	1360.45	1592.21
ENSMUSG00000017144.9	9.03e-06	0.00244673	-1.00378	0.498691	85.5	269.278	148.519	160.036	379.905	381.552	397.287	13813	6668	8205	16737	15802	16926
ENSMUSG00000001020.9	9.14e-06	0.00244673	1.07162	2.10179	85.5	71.3305	92.3679	84.3384	42.764	26.2706	48.9626	3659	4147	4324	1884	1088	2086
ENSMUSG00000070873.6	9.3e-06	0.00244673	1.06556	2.09298	85.5	45.0714	40.3817	52.7603	18.5447	26.5845	20.9135	2312	1813	2705	817	1101	891
ENSMUSG00000060636.15	9.27e-06	0.00244673	0.910205	1.87931	85.5	60.9702	67.9342	73.6668	37.3929	30.2846	40.1038	3127.55	3050.01	3776.87	1647.37	1254.24	1708.58
ENSMUSG00000049878.14	9.64e-06	0.00248988	-0.9817	0.506383	89	33.2967	23.8771	27.4041	61.0591	57.0324	48.9626	1708	1072	1405	2690	2362	2086
ENSMUSG00000050014.9	9.79e-06	0.00248988	8.47629	356.138	89	0.662814	0.668203	1.56798	0	0	0	34	30	80.39	0	0	0
ENSMUSG00000052146.17	9.69e-06	0.00248988	0.904652	1.87209	89	59.1685	65.5924	81.1193	35.1918	35.9615	38.8189	3035.13	2944.87	4158.96	1550.4	1489.35	1653.84
ENSMUSG00000014769.11	1.07e-05	0.00268342	0.823141	1.76925	91	125.926	131.567	146.122	76.9421	64.7557	86.4229	6459.55	5906.91	7491.62	3389.74	2681.86	3681.96
ENSMUSG00000030744.14	1.11e-05	0.0027604	0.824338	1.77072	92	264.187	268.603	328.061	175.249	134.611	176.292	13551.9	12059.3	16819.6	7720.71	5574.91	7510.74
ENSMUSG00000086922.3	1.19e-05	0.0029365	0.898125	1.86364	93	77.2688	88.6193	81.8418	51.4415	35.0894	46.3807	3963.61	3978.7	4196	2266.29	1453.23	1976
ENSMUSG00000053317.12	1.23e-05	0.00298697	0.878872	1.83894	94	63.3795	66.1345	76.8299	38.0534	32.7898	41.36	3251.14	2969.21	3939.04	1676.47	1357.99	1762.1
ENSMUSG00000006589.9	1.3e-05	0.00313973	1.12198	2.17646	95.5	49.6526	43.8118	60.7572	30.0756	16.9504	23.8241	2547	1967	3115	1325	702	1015
ENSMUSG00000035569.18	1.32e-05	0.00313973	-0.784081	0.580722	95.5	232.67	178.562	195.21	368.62	354.335	321.363	11935.1	8016.81	10008.3	16239.8	14674.8	13691.3
ENSMUSG00000026890.20	1.35e-05	0.00319464	8.8655	466.425	97	0.194945	0.913211	2.69165	0	0	0	10	41	138	0	0	0
ENSMUSG00000034593.17	1.37e-05	0.00321147	-0.825036	0.564468	98	138.743	125.466	108.407	200.315	257.37	202.446	7117	5633	5558	8825	10659	8625
ENSMUSG00000017446.15	1.47e-05	0.00339166	-0.98826	0.504085	99	54.4874	55.6609	46.4066	78.1856	137.599	94.7973	2795.01	2498.98	2379.25	3444.52	5698.66	4038.74
ENSMUSG00000101111.2	1.5e-05	0.0034067	0.841827	1.79232	100.5	751.747	668.924	1023.35	466.544	432.845	464.222	38561.9	30032.3	52466.7	20553.9	17926.3	19777.7
ENSMUSG00000038690.16	1.5e-05	0.0034067	0.885302	1.84715	100.5	60.6664	64.9939	75.3467	40.2445	31.3408	37.2266	3111.97	2918	3863	1773	1297.98	1586
ENSMUSG00000089929.2	1.53e-05	0.00343686	1.08892	2.12715	102	328.431	484.895	418.441	201.169	123.226	254.659	16847.3	21770.1	21453.3	8862.64	5103.43	10849.5
ENSMUSG00000030579.11	1.55e-05	0.00344215	0.797532	1.73812	103	651.371	665.307	676.014	412.228	305.951	428.27	33413	29870	34659	18161	12671	18246
ENSMUSG00000061518.12	1.63e-05	0.00358328	0.820657	1.76621	104	68.8668	73.1852	75.8271	44.6219	39.5897	39.1405	3532.62	3285.76	3887.63	1965.85	1639.61	1667.54
ENSMUSG00000074129.15	1.67e-05	0.00361277	0.808073	1.75087	105.5	130.798	136.56	172.545	79.6437	78.7327	92.8726	6709.45	6131.08	8846.34	3508.76	3260.72	3956.74
ENSMUSG00000034845.7	1.67e-05	0.00361277	3.18576	9.09933	105.5	6.90107	12.0499	46.8503	4.17653	2.34214	0.70416	354	541	2402	184	97	30
ENSMUSG00000071528.5	1.7e-05	0.00363526	0.935851	1.91302	107	49.8341	49.3905	53.7609	30.5652	22.8337	26.563	2556.31	2217.46	2756.3	1346.57	945.66	1131.69
ENSMUSG00000032525.16	1.74e-05	0.00369645	-0.82535	0.564345	108	72.7825	60.145	80.4841	141.318	123.591	113.28	3733.48	2700.3	4126.39	6225.85	5118.52	4826.19
ENSMUSG00000005054.8	1.78e-05	0.00371086	0.859392	1.81427	109.5	262.202	280.801	275.212	156.87	111.916	182.19	13450	12607	14110	6911	4635	7762
ENSMUSG00000054263.13	1.78e-05	0.00371086	-0.757201	0.591643	109.5	177.01	147.896	169.75	259.308	308.511	268.285	9080	6640	8703	11424	12777	11430
ENSMUSG00000031125.3	1.82e-05	0.00376088	4.58301	23.9676	111	1.75451	2.38326	4.50559	0.0226985	0.0724374	0.258192	90	107	231	1	3	11
ENSMUSG00000030317.9	1.86e-05	0.00381169	6.5382	92.9381	112	0.896749	0.490016	5.7929	0.0680956	0	0	46	22	297	3	0	0
ENSMUSG00000025290.18	1.92e-05	0.00387976	0.898882	1.86462	113	72.2661	78.151	102.386	41.5372	41.375	52.6662	3706.99	3508.71	5249.27	1829.95	1713.55	2243.79
ENSMUSG00000029380.12	1.94e-05	0.00389819	1.00568	2.00789	114	266.334	323.833	262.904	157.097	90.8848	176.861	13662	14539	13479	6921	3764	7535
ENSMUSG00000062006.13	2e-05	0.00398463	0.835636	1.78464	115	70.0037	77.9421	81.984	39.7547	39.5429	49.536	3590.94	3499.33	4203.29	1751.42	1637.67	2110.43
ENSMUSG00000057863.7	2.12e-05	0.00414527	0.808964	1.75195	116.5	68.8883	76.1235	84.614	43.4877	41.7848	45.7917	3533.72	3417.68	4338.13	1915.88	1730.52	1950.91
ENSMUSG00000038418.8	2.11e-05	0.00414527	-0.85892	0.551365	116.5	2779.2	1690.95	2247.53	4134.97	4253.57	3795.23	142563	75918	115230	182169	176162	161692
ENSMUSG00000024613.17	2.2e-05	0.00426274	-0.80325	0.573057	118	85.9709	80.1844	70.334	161.818	126.621	124.237	4410	3600	3606	7129	5244	5293
ENSMUSG00000043716.14	2.34e-05	0.00445613	0.757547	1.69061	123.5	205.722	252.065	240.35	121.927	143.345	147.673	10552.8	11316.9	12322.7	5371.56	5936.65	6291.45
ENSMUSG00000009621.19	2.37e-05	0.00445613	-0.774784	0.584476	123.5	47.8201	50.2934	45.1534	81.692	84.5586	78.8659	2453	2258	2315	3599	3502	3360
ENSMUSG00000027500.11	2.45e-05	0.00445613	8.91049	481.2	123.5	0.155956	0.623656	3.14026	0	0	0	8	28	161	0	0	0
ENSMUSG00000068749.10	2.48e-05	0.00445613	0.881807	1.84268	123.5	89.7889	96.5373	94.4405	49.1936	39.9729	63.1929	4605.85	4334.19	4841.93	2167.26	1655.48	2692.27
ENSMUSG00000042541.11	2.49e-05	0.00445613	0.784109	1.72203	123.5	113.77	118.049	118.686	69.571	57.467	76.4952	5836	5300	6085	3065	2380	3259
ENSMUSG00000051043.17	2.46e-05	0.00445613	-1.22182	0.428742	123.5	54.5262	32.096	30.4664	60.4916	125.8	86.8464	2797	1441	1562	2665	5210	3700
ENSMUSG00000020593.17	2.46e-05	0.00445613	-1.03671	0.487439	123.5	34.3104	27.9086	25.8242	42.7413	73.4998	64.4071	1760	1253	1324	1883	3044	2744
ENSMUSG00000095571.3	2.45e-05	0.00445613	6.56462	94.656	123.5	0.116967	4.20968	37.0194	0	0.265604	0.164304	6	189	1897.97	0	11	7
ENSMUSG00000012405.17	2.42e-05	0.00445613	0.754309	1.68682	123.5	121.179	129.196	133.815	71.6777	72.1336	83.9448	6216.07	5800.46	6860.63	3157.81	2987.42	3576.38
ENSMUSG00000022216.18	2.43e-05	0.00445613	0.766021	1.70057	123.5	191.316	211.262	216.828	117.1	108.196	138.93	9813.83	9484.95	11116.7	5158.94	4480.96	5918.97
ENSMUSG00000021660.15	2.57e-05	0.00452615	0.774402	1.71048	129.5	128.866	148.491	162.632	87.7777	76.1138	93.3315	6610.36	6666.72	8338.1	3867.11	3152.26	3976.29
ENSMUSG00000049775.17	2.56e-05	0.00452615	0.79516	1.73527	129.5	5377.12	6074.86	6549.2	3516.37	2833.17	4024.16	275827	272740	335775	154916	117336	171445
ENSMUSG00000005161.16	2.67e-05	0.00466397	0.845069	1.79635	131	135.86	131.174	153.304	81.3284	60.018	92.6425	6969.13	5889.26	7859.85	3582.98	2485.65	3946.94
ENSMUSG00000041261.10	2.91e-05	0.00505054	8.17492	288.999	132	0.779782	0.556836	1.01425	0	0	0	40	25	52	0	0	0
ENSMUSG00000022956.12	3e-05	0.00513588	0.891214	1.85474	133.5	79.3408	92.3118	88.732	42.9211	38.0052	59.4541	4069.9	4144.48	4549.26	1890.92	1573.99	2532.98
ENSMUSG00000091491.3	3.01e-05	0.00513588	5.98385	63.2875	133.5	1.94945	0.668203	0.838703	0.0226985	0	0.023472	100	30	43	1	0	1
ENSMUSG00000030465.20	3.11e-05	0.00520059	-1.03026	0.489621	136	28.8129	21.6943	22.645	40.0856	63.7449	45.6061	1478	974	1161	1766	2640	1943
ENSMUSG00000049517.9	3.09e-05	0.00520059	0.798582	1.73939	136	121.047	126.628	141.97	70.0245	64.8568	89.1279	6209.28	5685.18	7278.75	3084.98	2686.05	3797.2
ENSMUSG00000042385.15	3.08e-05	0.00520059	6.21343	74.2041	136	0.526353	2.38326	1.17028	0	0	0.046944	27	107	60	0	0	2
ENSMUSG00000058927.7	3.2e-05	0.00530344	0.886475	1.84865	138	62.3627	70.5542	69.0752	43.6929	29.0945	36.4621	3198.98	3167.64	3541.46	1924.92	1204.95	1553.43
ENSMUSG00000015243.5	3.27e-05	0.00537829	-0.724339	0.605274	139	270.838	226.944	271.486	445.368	423.807	401.794	13893	10189	13919	19621	17552	17118
ENSMUSG00000018770.10	3.35e-05	0.00547774	0.729765	1.65837	140	113.731	114.82	121.358	69.9342	67.8497	73.2091	5834	5155	6222	3081	2810	3119
ENSMUSG00000042985.8	3.42e-05	0.00555942	5.85546	57.8986	141	0.175451	3.78648	7.27526	0.0680956	0	0.11736	9	170	373	3	0	5
ENSMUSG00000026932.15	3.47e-05	0.00558839	-0.85744	0.551931	142	51.637	50.4983	40.5427	82.8122	102.932	72.7644	2648.79	2267.2	2078.61	3648.35	4262.94	3100.05
ENSMUSG00000062901.4	3.54e-05	0.00566411	-0.819146	0.566778	143	61.3524	45.9312	60.2195	89.0041	109.283	97.2914	3147.16	2062.15	3087.43	3921.14	4525.96	4145
ENSMUSG00000031167.17	3.61e-05	0.0057374	0.756886	1.68984	144	304.046	253.448	305.505	183.643	144.064	182.99	15596.5	11378.9	15663.1	8090.51	5966.42	7796.1
ENSMUSG00000116114.2	3.68e-05	0.00581696	1.85634	3.62087	145	10.3434	15.762	17.061	4.04851	3.35627	4.50944	530.58	707.66	874.71	178.36	139	192.12
ENSMUSG00000056737.15	3.74e-05	0.00586669	0.738433	1.66836	146	429.562	509.215	388.456	264.279	252.13	279.105	22035	22862	19916	11643	10442	11891
ENSMUSG00000028270.13	3.81e-05	0.00592882	0.865703	1.82223	147.5	226.117	257.57	177.922	102.438	111.723	148.906	11599	11564	9122	4513	4627	6344
ENSMUSG00000084319.4	3.83e-05	0.00592882	0.783163	1.7209	147.5	81.2158	86.5428	97.5105	51.1482	46.557	56.4361	4166.08	3885.47	4999.33	2253.37	1928.16	2404.4
ENSMUSG00000028480.15	3.88e-05	0.00596201	0.914698	1.88517	149	78.563	81.699	63.7804	44.6026	29.7235	44.5029	4030	3668	3270	1965	1231	1896
ENSMUSG00000076532.4	3.96e-05	0.00604904	10.3232	1281.09	150	0.0779782	0	40.413	0	0	0.023472	4	0	2071.96	0	0	1
ENSMUSG00000071669.15	4.04e-05	0.00611911	-1.16826	0.444959	151	18.0714	13.5868	15.1747	28.8271	46.529	29.9268	927	610	778	1270	1927	1275
ENSMUSG00000020163.13	4.09e-05	0.00616488	0.892146	1.85593	152	51.2901	45.3042	53.5598	28.8725	23.2283	28.8001	2631	2034	2745.99	1272	962	1227
ENSMUSG00000036006.21	4.17e-05	0.00623858	-1.16067	0.447303	153	25.5768	26.0822	25.1221	40.2218	86.8766	44.5733	1312	1171	1288	1772	3598	1899
ENSMUSG00000039671.19	4.24e-05	0.00629819	-0.816946	0.567642	154	55.9688	43.2996	50.5172	93.7677	95.4001	74.7348	2871	1944	2590	4131	3951	3184
ENSMUSG00000037921.16	4.59e-05	0.00676993	-0.849182	0.555099	155.5	80.8634	82.2335	57.7145	134.285	153.809	109.685	4148	3692	2959	5916	6370	4673
ENSMUSG00000050335.18	4.61e-05	0.00676993	0.770283	1.7056	155.5	986.931	1235.31	950.543	643.867	523.312	693.011	50626	55461	48734	28366	21673	29525
ENSMUSG00000009418.17	4.73e-05	0.00677995	-0.74154	0.598101	158.5	68.7962	63.2343	61.83	107.927	119.085	97.1271	3529	2839	3170	4754.81	4931.92	4138
ENSMUSG00000091017.2	4.73e-05	0.00677995	-2.07018	0.23813	158.5	14.387	2.33871	6.222	40.4942	24.7253	31.2178	738	105	319	1784	1024	1330
ENSMUSG00000076609.3	4.74e-05	0.00677995	2.45886	5.49782	158.5	207.851	229.817	1282.63	44.194	170.832	97.8782	10662	10318	65760	1947	7075	4170
ENSMUSG00000041482.18	4.73e-05	0.00677995	8.05034	265.09	158.5	0.721298	0.556836	0.877712	0	0	0	37	25	45	0	0	0
ENSMUSG00000040264.11	4.97e-05	0.00706204	1.26366	2.40103	161	61.3103	114.441	57.3439	19.6796	38.1262	39.2686	3145	5138	2940	867	1579	1673
ENSMUSG00000029632.8	5.17e-05	0.00730778	0.841008	1.7913	162	52.3234	63.7688	63.5659	34.0024	30.2064	36.0765	2684	2863	3259	1498	1251	1537
ENSMUSG00000076533.4	5.29e-05	0.00740534	11.547	2992.15	163.5	0.0389891	24.3894	0	0	0	0	2	1095	0	0	0	0
ENSMUSG00000057286.7	5.31e-05	0.00740534	5.37606	41.5293	163.5	0.370201	1.11902	4.03475	0.0492558	0.0509476	0.0248803	18.99	50.24	206.86	2.17	2.11	1.06
ENSMUSG00000028976.11	5.35e-05	0.00742748	-8.11258	0.00361301	165	0	0	0	1.20302	0.555353	0.492912	0	0	0	53	23	21
ENSMUSG00000037876.18	5.46e-05	0.00752622	-0.857111	0.552057	166	104.881	63.5907	91.9452	170.829	164.167	136.771	5380	2855	4714	7526	6799	5827
ENSMUSG00000038550.11	5.54e-05	0.00759027	-0.926465	0.526146	167	50.5683	32.4969	35.3995	62.0576	86.9002	76.2366	2593.97	1459	1814.92	2733.99	3598.98	3247.98
ENSMUSG00000057322.13	5.59e-05	0.0076206	0.899328	1.8652	168	39.7763	43.0223	47.2755	23.8189	22.1038	23.8098	2040.38	1931.55	2423.8	1049.36	915.43	1014.39
ENSMUSG00000033917.16	5.89e-05	0.00795346	0.936389	1.91373	169.5	74.2894	56.2435	61.2259	26.5979	30.8451	42.762	3810.78	2525.14	3139.03	1171.79	1277.45	1821.83
ENSMUSG00000096727.4	5.91e-05	0.00795346	0.749818	1.68158	169.5	144.485	162.343	158.273	97.473	75.7364	103.363	7411.56	7288.62	8114.62	4294.24	3136.63	4403.68
ENSMUSG00000025794.10	6.01e-05	0.00800162	0.70349	1.62844	171.5	147.952	163.634	176.974	98.4356	97.2448	104.333	7589.43	7346.61	9073.4	4336.65	4027.4	4445.02
ENSMUSG00000096464.3	6.01e-05	0.00800162	10.7874	1767.43	171.5	0	0.133641	14.2892	0	0	0	0	6	732.6	0	0	0
ENSMUSG00000072235.7	6.08e-05	0.00805075	0.723453	1.65113	173	221.17	264.758	266.35	157.888	132.046	165.668	11345.2	11886.7	13655.7	6955.88	5468.69	7058.1
ENSMUSG00000037995.16	6.51e-05	0.00852098	-1.19202	0.437689	174.5	11.5018	9.84486	13.7703	26.1714	28.0816	26.007	590	442	706	1153	1163	1108
ENSMUSG00000061787.16	6.5e-05	0.00852098	0.753621	1.68602	174.5	69.7059	71.7877	82.7728	44.202	42.7791	46.0326	3575.66	3223.02	4243.73	1947.35	1771.7	1961.17
ENSMUSG00000034438.17	6.63e-05	0.00862249	0.832479	1.78074	176	59.5697	59.7157	46.8185	31.4182	30.3786	31.4729	3055.71	2681.03	2400.37	1384.15	1258.13	1340.87
ENSMUSG00000021520.5	6.79e-05	0.00877822	0.731084	1.65989	177	86.5096	90.9364	89.8026	57.8288	49.5595	53.6065	4437.63	4082.73	4604.15	2547.69	2052.51	2283.85
ENSMUSG00000031540.15	6.86e-05	0.00882876	-0.857456	0.551925	178	35.8115	26.7058	30.9345	60.9456	58.3121	50.0892	1837	1199	1586	2685	2415	2134
ENSMUSG00000069792.6	7.27e-05	0.00914138	0.853908	1.80739	181	597.137	521.644	468.347	297.578	212.435	368.111	30631	23420	24012	13110	8798	15683
ENSMUSG00000000805.19	7.27e-05	0.00914138	10.6052	1557.75	181	12.574	0	0.136533	0	0	0	645	0	7	0	0	0
ENSMUSG00000020857.12	7.25e-05	0.00914138	0.906206	1.87411	181	122.327	121.462	147.03	77.4097	46.9484	84.1682	6274.93	5453.21	7538.2	3410.34	1944.37	3585.9
ENSMUSG00000015671.12	7.31e-05	0.00914138	0.719975	1.64715	181	134.688	157.807	150.048	92.2464	78.23	98.1822	6908.99	7084.99	7692.92	4063.98	3239.9	4182.95
ENSMUSG00000016427.8	7.28e-05	0.00914138	0.906334	1.87428	181	43.1414	42.9209	46.1872	24.4917	19.703	26.359	2213	1927	2368	1079	816	1123
ENSMUSG00000016252.8	7.4e-05	0.00920201	0.998344	1.99771	184	51.5241	49.8257	68.364	30.0302	19.9686	34.9498	2643	2237	3505	1323	827	1489
ENSMUSG00000022354.5	7.47e-05	0.00924615	0.874402	1.83325	185	61.2156	63.2441	78.8773	42.8442	28.8286	39.2348	3140.14	2839.44	4044.01	1887.53	1193.94	1671.56
ENSMUSG00000050732.10	7.63e-05	0.00939655	0.742069	1.67257	186	186.27	206.742	192.843	109.543	100.616	140.104	9555	9282	9887	4826	4167	5969
ENSMUSG00000024027.9	7.68e-05	0.00940014	8.13114	280.361	187	0.253429	0.77957	1.2483	0	0	0	13	35	64	0	0	0
ENSMUSG00000035392.18	7.81e-05	0.00945999	-0.725037	0.604982	188.5	64.9164	60.5608	56.0952	92.8143	107.521	99.8029	3329.98	2718.97	2875.98	4089	4453	4252
ENSMUSG00000081406.5	7.8e-05	0.00945999	0.720885	1.64819	188.5	103.025	110.093	126.808	64.2682	70.9874	70.9882	5284.83	4942.8	6501.41	2831.38	2939.95	3024.38
ENSMUSG00000038056.16	7.95e-05	0.00958111	-0.857104	0.552059	190	46.0839	39.667	40.312	93.9817	75.2369	59.141	2363.94	1780.91	2066.78	4140.43	3115.94	2519.64
ENSMUSG00000039982.9	8.11e-05	0.00972057	-1.06239	0.478839	191	33.0238	22.4293	39.8871	88.5697	50.2716	60.2996	1694	1007	2045	3902	2082	2569
ENSMUSG00000037563.16	8.68e-05	0.0103443	0.746702	1.67795	192	75.7989	81.2332	95.6603	51.3727	47.0766	52.143	3888.21	3647.09	4904.47	2263.26	1949.68	2221.5
ENSMUSG00000038342.16	8.77e-05	0.010349	-0.805112	0.572317	193.5	65.9847	48.7788	45.9131	86.5661	103.959	90.2479	3384.78	2190	2353.95	3813.73	4305.45	3844.92
ENSMUSG00000034566.11	8.77e-05	0.010349	0.753378	1.68574	193.5	95.2464	110.791	116.194	69.5529	53.3584	68.2284	4885.8	4974.12	5957.23	3064.2	2209.84	2906.8
ENSMUSG00000034796.15	9.12e-05	0.0107111	7.89707	238.372	195	0.448374	0.690476	0.799693	0	0	0	23	31	41	0	0	0
ENSMUSG00000050608.12	9.49e-05	0.0110835	0.787067	1.72556	196	62.0511	72.2327	68.9882	40.1991	33.3453	44.2447	3183	3243	3537	1771	1381	1885
ENSMUSG00000094546.2	9.64e-05	0.0112062	5.36407	41.1856	197	4.40206	0.368625	18.1094	0	0.431968	0.11736	225.81	16.55	928.46	0	17.89	5
ENSMUSG00000030691.16	9.92e-05	0.0114661	-0.940434	0.521076	198	37.683	27.53	24.9855	48.8246	71.2543	53.0467	1933	1236	1281	2151	2951	2260
ENSMUSG00000037894.14	0.000100322	0.0114828	0.701213	1.62587	199.5	479.987	563.097	535.723	327.77	278.751	364.52	24621.6	25281.1	27466.3	14440.1	11544.5	15530
ENSMUSG00000044894.15	0.000100303	0.0114828	0.840824	1.79107	199.5	72.2078	71.52	83.0121	50.4815	32.1864	43.9161	3704	3211	4256	2224	1333	1871
ENSMUSG00000024338.16	0.00010224	0.0116442	0.737421	1.66719	201	423.965	503.652	446.108	275.402	224.348	324.21	21747.9	22612.2	22871.8	12133	9291.38	13812.6
ENSMUSG00000021880.8	0.000103811	0.0117646	0.915754	1.88655	202	55.267	92.1452	65.5554	32.6632	35.5668	44.6437	2835	4137	3361	1439	1473	1902
ENSMUSG00000041483.15	0.000106793	0.0119838	-1.00826	0.497147	203.5	26.8245	20.447	20.0508	53.9544	49.0884	32.3914	1376	918	1028	2377	2033	1380
ENSMUSG00000069682.7	0.000106308	0.0119838	0.934142	1.91075	203.5	34.5342	45.2124	52.2453	21.9091	22.2371	24.9277	1771.48	2029.88	2678.6	965.22	920.95	1062.02
ENSMUSG00000038717.10	0.000108482	0.0120555	0.832234	1.78044	205.5	58.6306	55.8397	65.2006	35.4406	27.4016	38.0662	3007.54	2507.01	3342.81	1561.36	1134.84	1621.77
ENSMUSG00000072572.10	0.000108485	0.0120555	8.7885	442.184	205.5	3.23609	0.267281	0.0975236	0	0	0	166	12	5	0	0	0
ENSMUSG00000090841.3	0.000109678	0.0121292	0.748273	1.67978	207	299.377	315.579	382.772	211.14	159.375	223.442	15357	14168.4	19624.6	9301.9	6600.52	9519.52
ENSMUSG00000045319.14	0.00011166	0.0122891	7.87304	234.435	208	0.565342	0.423195	0.916722	0	0	0	29	19	47	0	0	0
ENSMUSG00000027566.16	0.000114153	0.0123848	0.734268	1.66355	210	179.818	207.744	208.564	130.834	96.1003	131.396	9224	9327	10693	5764	3980	5598
ENSMUSG00000021830.15	0.000113268	0.0123848	-0.849079	0.555139	210	51.8945	47.1751	36.0447	83.7122	94.9896	64.6888	2662	2118	1848	3688	3934	2756
ENSMUSG00000022193.8	0.000113824	0.0123848	0.733018	1.66211	210	78.7199	80.7757	90.7917	51.5797	44.3916	54.6076	4038.05	3626.55	4654.86	2272.38	1838.48	2326.5
ENSMUSG00000028691.13	0.000116138	0.0125375	0.735498	1.66497	212.5	697.603	797.978	770.14	445.128	367.338	548.338	35784.5	35826.4	39484.8	19610.4	15213.4	23361.4
ENSMUSG00000004655.6	0.000116656	0.0125375	2.3148	4.97536	212.5	9.35738	11.7604	50.0686	5.03907	6.47107	2.79317	480	528	2567	222	268	119
ENSMUSG00000026582.7	0.000121198	0.0127603	3.76261	13.5725	216.5	2.8657	1.4255	10.5911	0.113493	0.531208	0.445968	147	64	543	5	22	19
ENSMUSG00000020364.15	0.00012193	0.0127603	-8.03993	0.00379962	216.5	0	0	0	1.31652	0.565495	0.258192	0	0	0	58	23.42	11
ENSMUSG00000038721.9	0.000122074	0.0127603	7.77911	219.658	216.5	0.545847	0.556836	0.682665	0	0	0	28	25	35	0	0	0
ENSMUSG00000069744.8	0.000121424	0.0127603	0.773541	1.70946	216.5	100.586	112.209	119.21	69.3908	50.3131	74.501	5159.68	5037.81	6111.85	3057.06	2083.72	3174.04
ENSMUSG00000060126.15	0.000121249	0.0127603	0.689337	1.61254	216.5	261.61	280.758	295.996	169.751	151.079	199.066	13419.7	12605.1	15175.6	7478.51	6256.95	8480.99
ENSMUSG00000046546.4	0.000120299	0.0127603	-0.758096	0.591276	216.5	87.1991	68.2235	80.808	114.446	159.942	125.176	4473	3063	4143	5042	6624	5333
ENSMUSG00000079363.8	0.000123759	0.0128777	0.902157	1.86886	220	112.553	79.0702	63.0352	49.2783	38.4582	48.5225	5773.59	3549.98	3231.79	2170.99	1592.75	2067.25
ENSMUSG00000005779.13	0.00012587	0.0129848	0.726189	1.65426	221.5	98.0576	108.939	102.029	65.0994	51.841	69.8527	5030	4891	5231	2868	2147	2976
ENSMUSG00000021904.7	0.000125923	0.0129848	8.13609	281.324	221.5	0.506858	0.200461	1.57988	0	0	0	26	9	81	0	0	0
ENSMUSG00000022890.14	0.000128063	0.0131462	0.689861	1.61313	223	101.468	107.438	109.865	70.1319	59.2912	68.1784	5204.93	4823.6	5632.75	3089.71	2455.55	2904.67
ENSMUSG00000104291.2	0.000128971	0.0131804	-1.43231	0.370536	224	7.8758	6.21429	6.28052	20.179	18.7854	16.0314	404	279	322	889	778	683
ENSMUSG00000040026.9	0.00013265	0.0134752	2.36387	5.1475	226	148.944	1272.97	739.864	274.516	59.4952	85.9427	7640.31	57152	37932.6	12094	2464	3661.5
ENSMUSG00000055435.7	0.000133182	0.0134752	-0.727659	0.603883	226	79.945	62.3135	70.2236	118.706	130.578	102.606	4100.89	2797.66	3600.34	5229.66	5407.88	4371.41
ENSMUSG00000033713.13	0.000133622	0.0134752	-0.709969	0.611333	226	69.9269	66.0407	82.0563	126.544	124.278	105.835	3587	2965	4207	5575	5147	4509
ENSMUSG00000046623.9	0.000135103	0.0135433	7.90648	239.931	229.5	1.0722	0.311828	0.565637	0	0	0	55	14	29	0	0	0
ENSMUSG00000031714.10	0.000135927	0.0135433	-1.03515	0.487964	229.5	50.9562	23.0659	27.5842	70.247	68.6774	69.344	2613.87	1035.58	1414.23	3094.78	2844.28	2954.33
ENSMUSG00000054404.14	0.000136664	0.0135433	-0.682169	0.623228	229.5	206.211	180.845	182.755	350.052	277.512	286.733	10577.9	8119.33	9369.79	15421.8	11493.2	12216
ENSMUSG00000035247.17	0.000136501	0.0135433	-0.703641	0.614021	229.5	54.0389	47.4424	51.4326	87.7752	79.1258	82.1508	2772	2130	2636.93	3867	3277	3499.95
ENSMUSG00000063694.6	0.000140679	0.0137067	0.743173	1.67385	234.5	105.86	122.345	111.257	72.0531	54.1339	76.6006	5430.23	5492.87	5704.11	3174.35	2241.96	3263.49
ENSMUSG00000030779.17	0.000139297	0.0137067	-0.718235	0.60784	234.5	69.3616	65.1052	51.9996	96.7866	106.869	103.112	3558	2923	2666	4264	4426	4393
ENSMUSG00000063316.14	0.000141905	0.0137067	0.767933	1.70283	234.5	54.4621	61.143	66.1653	36.6407	32.11	37.9885	2793.71	2745.11	3392.27	1614.23	1329.84	1618.46
ENSMUSG00000021024.15	0.000140997	0.0137067	0.714415	1.64082	234.5	139.776	156.471	158.573	95.9921	75.9627	105.225	7170	7025	8130	4229	3146	4483
ENSMUSG00000021910.16	0.000141333	0.0137067	-0.694323	0.617999	234.5	240.582	181.239	211.431	322.274	378.413	324.031	12341	8137	10840	14198	15672	13805
ENSMUSG00000024855.11	0.000140375	0.0137067	-0.789327	0.578614	234.5	38.2678	52.7212	44.5683	68.5269	90.9572	74.7818	1963	2367	2285	3019	3767	3186
ENSMUSG00000022400.10	0.000143386	0.0137915	0.738381	1.6683	238	105.974	96.8012	115.604	69.8366	51.7355	69.2626	5436.07	4346.04	5926.97	3076.7	2142.63	2950.86
ENSMUSG00000032068.15	0.00014496	0.0138846	6.2081	73.9309	239	34.6209	5.41089	0.468113	0	0	0.539856	1775.93	242.93	24	0	0	23
ENSMUSG00000054428.13	0.000147301	0.0139339	0.677492	1.59936	241	99.3824	103.123	103.748	64.1093	58.8733	68.4969	5097.96	4629.88	5319.14	2824.38	2438.24	2918.24
ENSMUSG00000093955.3	0.000146836	0.0139339	6.78859	110.553	241	0.0598482	8.25119	0.785845	0	0.0750934	0	3.07	370.45	40.29	0	3.11	0
ENSMUSG00000031438.12	0.000146298	0.0139339	1.73639	3.33201	241	14.6209	11.7158	11.0787	3.97224	3.28383	3.96677	750	526	568	175	136	169
ENSMUSG00000018585.10	0.00014836	0.0139764	0.844847	1.79607	243	135.663	140.523	162.923	100.713	55.9941	87.7618	6959	6309	8353	4437	2319	3739
ENSMUSG00000094777.3	0.000151964	0.0142572	0.841128	1.79145	244	53.4406	64.3228	86.5937	36.082	41.1667	36.8264	2741.31	2887.87	4439.63	1589.62	1704.92	1568.95
ENSMUSG00000076577.3	0.000152952	0.0142913	6.18235	72.6227	245	0.194945	0.379762	65.7998	0.0907941	0.651937	0.164304	10	17.05	3373.53	4	27	7
ENSMUSG00000019872.14	0.000153854	0.0143172	0.74029	1.67051	246	150.634	220.641	180.536	122.935	100.688	106.68	7727	9906	9256	5416	4170	4545
ENSMUSG00000026872.19	0.000156067	0.0143696	-0.654416	0.635333	248	383.051	384.701	328.631	612.078	575.372	538.226	19649.2	17271.7	16848.8	26965.5	23829.1	22930.5
ENSMUSG00000060073.10	0.000155128	0.0143696	0.75573	1.68849	248	85.8998	91.8398	88.18	59.1	41.6213	56.755	4406.35	4123.29	4520.96	2603.69	1723.75	2417.99
ENSMUSG00000022150.17	0.000156301	0.0143696	-0.845892	0.556367	248	1087.8	697.314	736.381	1524.96	1821.29	1185.85	55800	31307	37754	67183	75429	50522
ENSMUSG00000021361.8	0.000157733	0.0144433	0.772934	1.70874	250	78.1341	84.9732	95.6316	52.6606	40.5649	58.1871	4008	3815	4903	2320	1680	2479
ENSMUSG00000003484.5	0.000159847	0.0145786	0.719524	1.64664	251	179.603	224.605	244.92	131.47	116.576	146.16	9212.99	10084	12557	5791.99	4827.99	6226.99
ENSMUSG00000102349.2	0.000164557	0.0149486	-0.850843	0.554461	252	1410.77	968.413	1762.26	2903.15	2154.72	2411.49	72367.7	43478.4	90350.2	127900	89237.8	102739
ENSMUSG00000074785.6	0.000171527	0.0153383	-0.825055	0.564461	254.5	35.3822	37.9762	28.4769	51.8882	70.1918	58.3274	1814.98	1705	1460	2285.97	2907	2484.98
ENSMUSG00000090258.8	0.000171225	0.0153383	1.01441	2.02008	254.5	29.8072	28.8831	36.4153	14.1639	14.5599	18.3551	1529	1296.75	1867	624	603	782
ENSMUSG00000021290.7	0.000170357	0.0153383	0.978207	1.97002	254.5	34.8367	32.0737	34.2113	19.0441	13.6424	18.6368	1787	1440	1754	839	565	794
ENSMUSG00000053477.19	0.00016998	0.0153383	-0.725411	0.604825	254.5	108.994	89.0046	110.728	169.081	199.058	142.334	5591	3996	5677	7449	8244	6064
ENSMUSG00000026126.16	0.000172607	0.0153747	0.709736	1.6355	257	78.3285	85.091	91.5089	47.8812	50.399	57.5895	4017.97	3820.29	4691.63	2109.44	2087.28	2453.54
ENSMUSG00000029381.17	0.000178602	0.0158471	7.69536	207.268	258	0.42888	0.690476	0.565637	0	0	0	22	31	29	0	0	0
ENSMUSG00000048118.18	0.000181252	0.0160202	-0.651444	0.636643	259	83.9825	78.7143	76.8486	126.771	127.586	121.914	4308	3534	3940	5585	5284	5194
ENSMUSG00000033938.6	0.000185441	0.0163274	0.746666	1.67791	260	57.7038	59.3142	61.2448	37.0894	31.8242	37.3205	2960	2663	3140	1634	1318	1590
ENSMUSG00000079293.12	0.000187457	0.0163789	0.751743	1.68383	261.5	413.811	507.099	382.663	318.188	241.313	214.651	21227	22767	19619	14018	9994	9145
ENSMUSG00000030737.18	0.000186896	0.0163789	-0.782001	0.58156	261.5	223.839	174.509	179.942	263.198	422.423	308.788	11482.1	7834.85	9225.55	11595.4	17494.7	13155.6
ENSMUSG00000069170.15	0.000188712	0.0164258	7.7125	209.746	263	0.799276	0.534562	0.37059	0	0	0	41	24	19	0	0	0
ENSMUSG00000107877.3	0.00018963	0.0164432	-10.0288	0.000957272	264	0	0	0	0.0821687	0	8.44006	0	0	0	3.62	0	359.58
ENSMUSG00000030046.7	0.000195843	0.0165572	8.53036	369.738	268	0.526353	0.0445469	2.43809	0	0	0	27	2	125	0	0	0
ENSMUSG00000000730.14	0.000195582	0.0165572	7.89971	238.808	268	0.21444	0.556836	1.17028	0	0	0	11	25	60	0	0	0
ENSMUSG00000016756.18	0.000193177	0.0165572	-1.1353	0.455241	268	36.9422	32.5192	36.9029	52.1612	127.079	54.4316	1895	1460	1892	2298	5263	2319
ENSMUSG00000024099.16	0.000193844	0.0165572	0.826801	1.77375	268	58.4057	55.9509	58.0265	36.7262	24.7253	35.7244	2996	2512	2975	1618	1024	1522
ENSMUSG00000024366.9	0.000192067	0.0165572	7.91902	242.026	268	0.370396	0.289555	1.30682	0	0	0	19	13	67	0	0	0
ENSMUSG00000092341.4	0.000194264	0.0165572	-0.801611	0.573708	268	2518.53	1750.17	3005.09	4592.06	3618.33	4468.2	129191	78576.6	154070	202307	149853	190363
ENSMUSG00000038274.14	0.000196008	0.0165572	0.710769	1.63668	268	81.0478	93.3881	105.284	55.2641	54.0429	61.5966	4157.46	4192.8	5397.88	2434.7	2238.19	2624.26
ENSMUSG00000073616.11	0.000202737	0.0170627	0.85315	1.80644	272	41.4259	37.8871	46.2457	24.2647	20.4756	24.763	2125	1701	2371	1069	848	1055
ENSMUSG00000079641.4	0.000204086	0.0171134	0.903723	1.87089	273	35.1877	35.9271	39.611	22.0609	17.216	19.8996	1805	1613	2030.84	971.91	713	847.8
ENSMUSG00000081094.5	0.000207082	0.0173012	0.954718	1.9382	274	29.0767	36.369	38.7157	16.7454	16.5259	20.4645	1491.53	1632.84	1984.94	737.73	684.42	871.87
ENSMUSG00000047735.15	0.00021282	0.0176517	-0.661051	0.632417	275.5	136.559	126.568	109.46	208.441	185.019	195.686	7005	5682.46	5612	9183	7662.58	8337
ENSMUSG00000038872.11	0.00021276	0.0176517	-0.933815	0.523472	275.5	21.1321	17.9524	21.1431	42.242	42.8346	29.9972	1084	806	1084	1861	1774	1278
ENSMUSG00000076556.4	0.000214838	0.0177443	7.30507	158.142	278	26.8438	0	0.741179	0	0.0965832	0.070416	1376.99	0	38	0	4	3
ENSMUSG00000075706.12	0.000216233	0.0177443	0.665373	1.58598	278	125.239	125.828	142.497	73.8057	84.8744	89.4766	6424.33	5649.25	7305.75	3251.56	3515.08	3812.06
ENSMUSG00000021127.8	0.000216262	0.0177443	-0.692422	0.618814	278	79.8107	82.2781	92.7449	132.287	160.207	119.332	4094	3694	4755	5828	6635	5084
ENSMUSG00000028081.7	0.000217318	0.0177673	0.638191	1.55638	280	257.83	296.394	313.748	183.493	190.169	184.022	13225.8	13307.1	16085.8	8083.92	7875.85	7840.08
ENSMUSG00000025746.12	0.000219082	0.0178478	0.989897	1.98604	281	43.5703	70.4063	65.4968	35.7956	20.4273	34.1283	2235	3161	3358	1577	846	1454
ENSMUSG00000029417.10	0.000223666	0.0180925	1.89095	3.70879	282.5	60.0237	56.285	41.155	2.92811	14.2702	25.2559	3079	2527	2110	129	591	1076
ENSMUSG00000029657.16	0.000223657	0.0180925	-1.04973	0.48306	282.5	214.362	81.6099	122.88	274.652	257.298	335.18	10996	3664	6300	12100	10656	14280
ENSMUSG00000045962.17	0.000226887	0.0181605	-0.665056	0.630664	285	97.5702	81.7212	106.34	154.736	152.674	145.526	5005	3669	5452	6817	6323	6200
ENSMUSG00000109603.2	0.000226373	0.0181605	-7.74204	0.00467103	285	0	0	0	0.61286	0.869249	0.258192	0	0	0	27	36	11
ENSMUSG00000022807.10	0.000226773	0.0181605	-0.710655	0.611043	285	94.5095	74.0369	65.965	120.461	126.572	136.771	4848	3324	3382	5307	5242	5827
ENSMUSG00000019929.17	0.000228839	0.0181895	0.817649	1.76253	287.5	160.947	162.819	267.078	124.274	103.73	107.22	8256	7310	13693	5475	4296	4568
ENSMUSG00000002379.8	0.000228113	0.0181895	0.861344	1.81673	287.5	35.1533	43.0294	42.2905	23.1888	20.0893	23.026	1803.24	1931.87	2168.22	1021.6	832	981
ENSMUSG00000039058.12	0.000232662	0.0183028	7.77707	219.347	290	0.233935	0.534562	1.01425	0	0	0	12	24	52	0	0	0
ENSMUSG00000029649.11	0.000232596	0.0183028	0.649945	1.56911	290	136.423	148.475	155.258	89.0691	88.3978	103.042	6998	6666	7960	3924	3661	4390
ENSMUSG00000036199.10	0.00023239	0.0183028	0.696399	1.62045	290	71.0933	78.5785	79.7686	49.3432	41.9881	50.2495	3646.83	3527.9	4089.71	2173.85	1738.94	2140.83
ENSMUSG00000054199.19	0.000239804	0.0186088	-0.986535	0.504689	293.5	19.5856	17.2521	16.3225	44.2556	27.6749	33.4063	1004.67	774.56	836.85	1949.71	1146.16	1423.24
ENSMUSG00000067274.11	0.000238889	0.0186088	0.639653	1.55795	293.5	584.557	620.903	669.267	384.047	372.339	446.936	29985.7	27876.4	34313.1	16919.5	15420.4	19041.3
ENSMUSG00000003429.12	0.000239105	0.0186088	0.64845	1.56748	293.5	199.421	217.899	237.87	139.093	130.974	147.917	10229.6	9782.92	12195.5	6127.86	5424.29	6301.86
ENSMUSG00000040430.19	0.000237766	0.0186088	-0.835727	0.5603	293.5	31.6201	22.1843	26.2924	42.7186	49.4265	50.8403	1622	996	1348	1882	2047	2166
ENSMUSG00000032449.14	0.000244613	0.0188866	-0.740154	0.598675	297	47.1768	36.4511	38.2053	69.7506	72.7247	61.0521	2420	1636.53	1958.77	3072.91	3011.9	2601.06
ENSMUSG00000076695.8	0.00024586	0.0188866	4.71693	26.2988	297	0.235884	11.0915	4.68308	0.431272	0.144875	0.023472	12.1	497.97	240.1	19	6	1
ENSMUSG00000002014.13	0.000245251	0.0188866	0.780804	1.71809	297	60.0237	57.4209	68.4421	35.9091	29.8442	42.4374	3079	2578	3509	1582	1236	1808
ENSMUSG00000073490.12	0.000252433	0.0190789	-0.641684	0.640964	302	670.304	623.263	581.586	872.986	1078.54	974.003	34384.2	27982.3	29817.7	38460	44667.8	41496.4
ENSMUSG00000061171.16	0.000253845	0.0190789	6.37812	83.1773	302	0.155956	1.15822	1.28731	0.0226985	0	0	8	52	66	1	0	0
ENSMUSG00000047675.16	0.00025205	0.0190789	0.702546	1.62737	302	83.7045	93.0591	103.671	60.5318	50.145	61.6389	4293.74	4178.03	5315.18	2666.77	2076.76	2626.06
ENSMUSG00000076583.2	0.000252455	0.0190789	6.09756	68.4778	302	0.253429	0.267281	18.0029	0	0.193166	0.070416	13	12	923	0	8	3
ENSMUSG00000030067.18	0.000254196	0.0190789	-0.673903	0.626809	302	99.8245	97.961	110.736	152.54	192.46	147.231	5120.64	4398.11	5677.4	6720.25	7970.75	6272.62
ENSMUSG00000091537.3	0.000249639	0.0190789	0.744271	1.67513	302	71.6031	70.8732	78.7979	46.6439	35.639	49.804	3672.98	3181.96	4039.94	2054.93	1475.99	2121.85
ENSMUSG00000063457.15	0.000253626	0.0190789	0.735062	1.66447	302	68.5602	71.4293	78.9506	49.4136	36.6033	45.5113	3516.89	3206.93	4047.77	2176.95	1515.93	1938.96
ENSMUSG00000051504.19	0.000256925	0.0192207	-2.64235	0.160167	306	3.39205	1.47005	3.88144	6.49178	42.3034	5.868	174	66	199	286	1752	250
ENSMUSG00000007892.9	0.000260192	0.0194017	0.674406	1.59594	307	107.106	110.46	129.168	71.9768	65.7437	79.5372	5494.15	4959.25	6622.41	3170.99	2722.78	3388.6
ENSMUSG00000078713.9	0.000261464	0.0194332	1.06578	2.0933	308	25.9472	30.3364	25.5707	11.3266	12.749	15.0221	1331	1362	1311	499	528	640
ENSMUSG00000113902.2	0.000265592	0.0196761	0.92935	1.90442	309	43.5169	42.1017	47.2047	27.7928	16.1127	25.8293	2232.26	1890.22	2420.17	1224.43	667.31	1100.43
ENSMUSG00000034459.9	0.000275113	0.0203158	-0.738846	0.599218	310	369.674	297.682	252.466	412.881	570.371	551.802	18963	13364.9	12943.9	18189.8	23622	23509
ENSMUSG00000061531.9	0.000276361	0.0203423	7.64851	200.646	311	0.331407	0.890937	0.409599	0	0	0	17	40	21	0	0	0
ENSMUSG00000032518.7	0.000279983	0.0205428	0.635555	1.55354	312	207.581	235.725	251.91	155.126	136.843	155.529	10648.2	10583.2	12915.4	6834.17	5667.36	6626.15
ENSMUSG00000039218.18	0.000282392	0.0206534	-0.6361	0.64345	313	254.521	230.931	229.102	378.225	405.022	327.27	13056	10368	11746	16663	16774	13943
ENSMUSG00000017778.15	0.000283724	0.0206847	0.742338	1.67289	314	80.169	79.3896	79.0618	52.09	36.769	53.7703	4112.38	3564.32	4053.47	2294.86	1522.79	2290.83
ENSMUSG00000022141.8	0.000286275	0.0208045	-0.676788	0.625556	315	51.953	47.3088	48.2937	86.0501	76.2283	73.6082	2665	2124	2476	3791	3157	3136
ENSMUSG00000022957.21	0.000288477	0.0208982	-0.77677	0.583672	316	123.556	97.3349	84.5139	141.48	215.115	166.675	6338	4370	4333	6233	8909	7101
ENSMUSG00000068240.6	0.000289932	0.0209373	0.762502	1.69643	317	58.9267	55.9402	73.4918	42.1959	33.8587	34.9749	3022.73	2511.52	3767.9	1858.97	1402.26	1490.07
ENSMUSG00000022013.5	0.000296948	0.0213765	0.839274	1.78915	318	39.223	39.9808	42.7348	21.7679	20.2583	26.1243	2012	1795	2191	959	839	1113
ENSMUSG00000054091.10	0.000300391	0.0215566	0.811027	1.75446	319	53.4388	51.6169	58.937	35.0093	23.745	34.7094	2741.22	2317.42	3021.68	1542.36	983.4	1478.76
ENSMUSG00000039713.18	0.000302147	0.0216148	-1.21905	0.429567	320	45.8512	23.9217	22.606	50.822	111.336	52.9293	2352	1074	1159	2239	4611	2255
ENSMUSG00000021996.17	0.000308743	0.0220179	0.712524	1.63867	321	115.405	114.242	107.381	79.2158	53.4414	73.0009	5919.87	5129.09	5505.37	3489.91	2213.28	3110.13
ENSMUSG00000037601.12	0.000311641	0.0221556	0.74597	1.6771	322	81.186	82.0003	94.4695	50.2943	41.2763	62.0564	4164.55	3681.53	4843.42	2215.75	1709.46	2643.85
ENSMUSG00000053318.8	0.000313756	0.0221716	0.883609	1.84499	323.5	98.1355	174.802	91.1651	60.6732	64.8315	71.8243	5034	7848	4674	2673	2685	3060
ENSMUSG00000064337.1	0.000313803	0.0221716	0.827589	1.77472	323.5	65.4432	68.8695	101.815	49.6644	35.6633	47.7186	3357	3092	5220	2188	1477	2033
ENSMUSG00000000171.6	0.000318883	0.0224611	0.662986	1.58336	325	151.668	178.477	159.822	100.6	90.1846	118.651	7780	8013	8194	4432	3735	5055
ENSMUSG00000113106.2	0.000323282	0.0225627	-5.39038	0.0238416	327	0.0389891	0	0.0195047	1.6116	0.386333	0.844992	2	0	1	71	16	36
ENSMUSG00000041841.9	0.000322397	0.0225627	0.664921	1.58548	327	78.0942	79.1645	88.2746	55.0013	50.6692	49.1898	4005.95	3554.21	4525.81	2423.12	2098.47	2095.68
ENSMUSG00000096255.3	0.000322672	0.0225627	0.677286	1.59913	327	73.8588	81.9152	83.7529	52.2568	44.4577	53.0622	3788.69	3677.71	4293.98	2302.21	1841.22	2260.66
ENSMUSG00000001349.6	0.000325239	0.0226303	2.20206	4.60136	329	4.75667	11.3595	29.1791	3.22319	4.08064	2.53498	244	510	1496	142	169	108
ENSMUSG00000053580.17	0.000327071	0.0226888	-0.831869	0.561801	330	39.4375	24.4785	29.9397	60.4927	56.0907	50.5117	2023	1099	1535	2665.05	2323	2152
ENSMUSG00000021676.11	0.000337755	0.0233592	-0.788626	0.578895	331	90.7471	72.255	54.9253	121.46	147.434	107.571	4655	3244	2816	5350.99	6106	4582.96
ENSMUSG00000056917.14	0.000345784	0.0238424	-0.65228	0.636274	332	118.137	116	123.231	171.851	219.558	170.266	6060	5208	6318	7571	9093	7254
ENSMUSG00000058443.6	0.000347926	0.0239181	0.622565	1.53961	333	193.462	209.489	221.38	136.103	127.376	142.028	9923.9	9405.31	11350.1	5996.13	5275.28	6050.94
ENSMUSG00000038894.8	0.000353294	0.0242144	-0.696903	0.616895	334	237.034	169.746	197.875	339.456	368.344	272.392	12159	7621	10145	14955	15255	11605
ENSMUSG00000027015.5	0.000357631	0.0243657	-5.12357	0.0286848	335.5	0	0	0.0975236	0.907941	2.07654	0.751104	0	0	5	40	86	32
ENSMUSG00000022203.8	0.000357222	0.0243657	5.03722	32.8363	335.5	1.24765	1.22504	0.916722	0	0.0965832	0	64	55	47	0	4	0
ENSMUSG00000030180.16	0.000360896	0.0243706	-0.7354	0.600651	338	61.5994	47.2607	58.172	87.6715	111.349	79.0987	3159.83	2121.84	2982.46	3862.43	4611.53	3369.92
ENSMUSG00000013701.14	0.000359837	0.0243706	0.769397	1.70456	338	47.2107	50.5444	51.1445	33.8844	25.4856	27.9732	2421.74	2269.27	2622.16	1492.8	1055.49	1191.77
ENSMUSG00000041881.14	0.000359287	0.0243706	0.780021	1.71716	338	59.3609	61.341	70.4705	42.1285	28.5162	40.677	3045	2754	3613	1856	1181	1733
ENSMUSG00000004612.10	0.000368157	0.0247878	1.45241	2.73664	340	16.5314	28.8664	30.1153	5.08447	13.4009	9.10713	848	1296	1544	224	555	388
ENSMUSG00000033740.18	0.000374389	0.0251335	-4.44685	0.0458525	341	0.136462	0.0668203	0	1.67969	2.19727	0.727632	7	3	0	74	91	31
ENSMUSG00000032594.12	0.000378329	0.0253237	-0.683742	0.622548	342	119.013	97.4879	93.6043	148.063	196.633	153.448	6104.92	4376.87	4799.06	6523	8143.59	6537.5
ENSMUSG00000038708.11	0.000380941	0.0253649	-0.676122	0.625845	343.5	56.9436	49.2243	49.6395	83.6668	91.3677	73.9368	2921	2210	2545	3686	3784	3150
ENSMUSG00000048218.7	0.000381161	0.0253649	4.12435	17.4402	343.5	2.39783	1.96006	6.222	0.476669	0.120729	0	123	88	319	21	5	0
ENSMUSG00000046808.18	0.00038345	0.0254433	-0.88026	0.54327	345	30.314	24.033	24.966	40.2445	64.2278	41.5454	1555	1079	1280	1773	2660	1770
ENSMUSG00000000740.13	0.000387745	0.0256539	0.617793	1.53453	346	341.217	380.198	410.654	234.378	238.391	264.961	17503.2	17069.6	21054.1	10325.7	9872.97	11288.4
ENSMUSG00000045078.13	0.000389631	0.0257044	-0.700726	0.615263	347	60.9204	45.7274	48.5667	89.5003	87.2871	75.5094	3125	2053	2490	3943	3615	3217
ENSMUSG00000020469.9	0.00040148	0.02641	3.46255	11.0238	348	6.37472	1.62596	24.6345	2.08827	0.651937	0.211248	327	73	1263	92	27	9
ENSMUSG00000066315.10	0.000407694	0.026742	0.668087	1.58896	349	113.817	122.452	150.769	88.9115	73.0775	81.5849	5838.41	5497.69	7729.87	3917.06	3026.51	3475.84
ENSMUSG00000096499.3	0.000410484	0.026848	5.87441	58.6644	350	0	1.24731	22.7815	0.0680956	0.193166	0.140832	0	56	1168	3	8	6
ENSMUSG00000029066.13	0.000414735	0.0270488	0.894547	1.85903	351	30.1191	31.6283	33.1383	16.9558	15.9362	18.1439	1545	1420	1698.99	747	660	773
ENSMUSG00000005198.16	0.000422968	0.0275074	-0.842018	0.557863	352	35.597	26.5054	32.2218	65.2583	62.5135	41.3342	1826	1190	1652	2875	2589	1761
ENSMUSG00000035967.16	0.000424406	0.0275227	-0.683434	0.622681	353	65.3457	58.5346	52.0776	85.6416	107.57	89.3813	3352	2628	2670	3773	4455	3808
ENSMUSG00000106918.4	0.000430341	0.0278287	0.735032	1.66443	354	64.7804	73.3241	77.7454	44.8523	34.6857	50.1362	3323	3292	3985.98	1976	1436.51	2136
ENSMUSG00000064080.13	0.000432208	0.0278707	0.921626	1.89425	355	32.5949	39.7358	50.2442	26.58	18.5681	19.5522	1672	1784	2576	1171	769	833
ENSMUSG00000086583.4	0.000433801	0.0278948	0.637126	1.55523	356	104.282	118.134	122.187	79.6846	68.3898	73.4934	5349.31	5303.81	6264.5	3510.56	2832.37	3131.11
ENSMUSG00000035385.6	0.000436049	0.0279609	0.586673	1.50178	357	746.816	714.175	727.897	474.263	489.58	493.686	38309	32064	37319	20894	20276	21033
ENSMUSG00000031897.10	0.000443954	0.0283883	0.681277	1.60356	358	152.915	168.142	147.573	105.616	76.0351	110.577	7844	7549	7566	4653	3149	4711
ENSMUSG00000021764.9	0.000445671	0.0284187	0.780041	1.71718	359	40.3537	49.9148	51.668	27.556	24.5321	30.5605	2070	2241	2649	1214	1016	1302
ENSMUSG00000007655.17	0.000447301	0.0284433	1.47173	2.77355	360	17.5646	25.0576	67.1938	15.7301	13.0629	10.7971	901	1125	3445	693	541	460
ENSMUSG00000048521.9	0.000452464	0.028692	1.85236	3.61091	361	9.24041	21.3602	15.1552	6.1513	4.53941	1.97165	474	959	777	271	188	84
ENSMUSG00000096074.3	0.000460393	0.0291142	5.63645	49.7439	362	0.21444	2.13936	51.6266	0	0.869249	0.20937	11	96.05	2646.88	0	36	8.92
ENSMUSG00000030187.16	0.00046437	0.0292847	1.2178	2.32592	363	33.3942	48.0661	46.9674	25.8309	8.66834	20.7023	1713	2158	2408	1138	359	882
ENSMUSG00000023861.18	0.000471333	0.0296422	0.723111	1.65074	364	50.3819	49.2065	47.0614	31.6458	27.849	29.3374	2584.41	2209.2	2412.82	1394.18	1153.37	1249.89
ENSMUSG00000008540.12	0.000478868	0.0300335	0.760574	1.69416	365	47.6837	50.8057	48.5277	26.3076	26.1499	34.3161	2446	2281	2488	1159	1083	1462
ENSMUSG00000072889.10	0.000482852	0.0301112	-0.763174	0.589198	367	105.758	81.2535	67.7594	142.433	173.705	116.28	5425	3648	3474	6275	7194	4954
ENSMUSG00000029322.13	0.000482122	0.0301112	1.25394	2.38492	367	160.245	177.185	224.46	114.106	29.1681	92.3153	8220	7955	11508	5027	1208	3933
ENSMUSG00000073940.4	0.000484052	0.0301112	2.31764	4.98517	367	36.9505	44.789	388.561	25.6661	45.7548	22.9155	1895.43	2010.87	19921.4	1130.74	1894.94	976.29
ENSMUSG00000041202.13	0.000488013	0.0302719	-1.98906	0.251903	369.5	35.7335	22.3625	24.3419	33.3441	252.927	41.029	1833	1004	1248	1469	10475	1748
ENSMUSG00000000088.8	0.00048928	0.0302719	0.615524	1.53211	369.5	119.023	119.712	126.593	79.2233	73.976	85.2439	6105.45	5374.64	6490.38	3490.24	3063.72	3631.73
ENSMUSG00000028070.8	0.000496693	0.0305664	0.765359	1.69979	371.5	40.6071	46.6406	44.2952	25.4451	23.2283	28.7062	2083	2094	2271	1121	962	1223
ENSMUSG00000039031.17	0.000496711	0.0305664	-0.604262	0.657808	371.5	111.236	128.718	116.151	179.114	176.771	185.452	5706	5779	5955	7891	7321	7901
ENSMUSG00000043411.16	0.000504462	0.0309602	-0.725482	0.604795	373	61.4078	41.6736	42.8519	79.0136	85.79	76.5187	3150	1871	2197	3481	3553	3260
ENSMUSG00000028382.16	0.000509857	0.0310657	-0.619807	0.650758	375	146.053	132.972	129.043	208.191	231.534	187.353	7491.99	5969.99	6616	9172	9588.98	7982
ENSMUSG00000037685.16	0.000510252	0.0310657	-0.627436	0.647326	375	60.0237	58.0446	60.386	96.5142	86.9727	92.198	3079	2606	3095.97	4252	3601.98	3928
ENSMUSG00000036986.17	0.000508123	0.0310657	-0.635251	0.643829	375	118.429	90.9202	98.3233	159.117	170.518	148.273	6075	4082	5041	7010	7062	6317
ENSMUSG00000022565.16	0.000519112	0.0315213	-0.691039	0.619408	377	101.986	95.9007	81.4646	173.333	160.141	117.52	5231.5	4305.61	4176.66	7636.32	6632.27	5006.82
ENSMUSG00000062647.17	0.000531558	0.0321916	0.678743	1.60074	378	69.0853	69.8038	77.1607	42.8526	40.5809	51.5328	3543.83	3133.95	3956	1887.9	1680.66	2195.5
ENSMUSG00000026748.14	0.000539127	0.0323151	-0.882264	0.542515	380.5	46.5335	61.0738	35.3621	111.79	63.3586	88.3486	2387	2742	1813	4925	2624	3764
ENSMUSG00000029313.19	0.000539244	0.0323151	-0.732351	0.601922	380.5	67.1002	47.8656	55.5689	110.179	96.2452	76.9177	3442	2149	2849	4854	3986	3277
ENSMUSG00000053469.15	0.00053592	0.0323151	8.57851	382.286	380.5	0	1.35868	1.75542	0	0	0	0	61	90	0	0	0
ENSMUSG00000062456.5	0.000538354	0.0323151	0.909611	1.87854	380.5	30.9642	31.7771	36.0962	15.5356	15.7006	21.3755	1588.35	1426.68	1850.64	684.43	650.24	910.68
ENSMUSG00000069833.14	0.000543959	0.0325125	-0.662776	0.631661	383	289.689	321.027	235.305	445.799	510.998	382.547	14860	14413	12064	19640	21163	16298
ENSMUSG00000045868.13	0.000547075	0.0325577	-0.648549	0.637922	384.5	127.438	104.667	91.937	177.622	175.25	155.103	6537.13	4699.18	4713.58	7825.28	7257.99	6607.99
ENSMUSG00000069892.10	0.000547558	0.0325577	-0.703255	0.614185	384.5	84.4599	96.4034	76.4721	118.407	175.679	124.898	4332.49	4328.18	3920.7	5216.49	7275.74	5321.15
ENSMUSG00000056643.6	0.000549848	0.0326091	7.59105	192.812	386	0.175451	0.356375	1.03375	0	0	0	9	16	53	0	0	0
ENSMUSG00000008153.13	0.000551419	0.0326178	7.62035	196.767	387	0.272924	1.11367	0.214552	0	0	0	14	50	11	0	0	0
ENSMUSG00000041328.17	0.000553998	0.0326848	-0.610222	0.655096	388.5	109.676	90.5221	101.988	148.697	163.897	148.718	5625.98	4064.13	5228.9	6550.97	6787.79	6335.99
ENSMUSG00000038352.16	0.000555408	0.0326848	0.815786	1.76026	388.5	64.0981	113.684	78.2724	42.9456	45.4424	57.0604	3288	5104	4013	1892	1882	2431
ENSMUSG00000094708.2	0.000564428	0.0331305	0.603566	1.51947	390	166.297	172.624	165.909	117.498	99.0161	115.717	8530.42	7750.22	8506.08	5176.45	4100.76	4929.99
ENSMUSG00000026712.4	0.000569436	0.033339	-0.768122	0.587181	391	969.113	803.158	648.434	1070.83	1768.66	1283.12	49712	36059	33245	47176	73249	54666
ENSMUSG00000067149.7	0.000577532	0.0337267	2.0512	4.14451	392	36.1039	80.8303	290.835	12.7339	33.7075	51.9435	1852	3629	14911	561	1396	2213
ENSMUSG00000001930.18	0.000581274	0.0338589	1.91476	3.7705	393	11.9891	12.9854	25.1806	4.24463	7.36447	1.68998	615	583	1291	187	305	72
ENSMUSG00000052305.7	0.000585365	0.0340106	2.18554	4.54895	394	153.765	190.062	1471.88	112.954	191.84	94.3506	7887.57	8533.13	75462.6	4976.26	7945.06	4019.71
ENSMUSG00000074677.12	0.000591463	0.0342083	1.11063	2.1594	395.5	137.458	141.629	159.222	94.8093	28.8079	79.3466	7051.1	6358.63	8163.24	4176.89	1193.08	3380.48
ENSMUSG00000029642.12	0.000591756	0.0342083	0.69728	1.62144	395.5	50.1431	50.5507	58.3267	32.0154	32.0956	33.9621	2572.16	2269.55	2990.39	1410.46	1329.24	1446.92
ENSMUSG00000042105.19	0.000608115	0.0348896	-0.889347	0.539859	398	20.8787	24.9908	18.8611	50.5269	37.8848	31.4759	1071	1122	967	2226	1569	1341
ENSMUSG00000090137.9	0.000607716	0.0348896	0.603781	1.51969	398	117.579	123.806	138.343	81.0474	84.5086	84.3152	6031.36	5558.45	7092.79	3570.6	3499.93	3592.16
ENSMUSG00000003970.10	0.000605112	0.0348896	0.606656	1.52273	398	152.076	161.348	178.292	101.621	103.585	117.711	7800.97	7243.98	9140.96	4477	4289.99	5014.97
ENSMUSG00000020386.6	0.000610411	0.0349338	0.729532	1.6581	400	57.9963	56.9754	66.355	37.9747	29.4337	41.9445	2975	2558	3402	1673	1219	1787
ENSMUSG00000027673.13	0.000613737	0.0350366	0.736619	1.66627	401	43.7998	48.0329	53.5845	26.3371	29.0602	31.8733	2246.77	2156.51	2747.26	1160.3	1203.53	1357.93
ENSMUSG00000020440.14	0.000616862	0.0351194	0.634152	1.55203	403.5	113.985	125.489	148.119	84.9379	75.3627	89.4283	5847	5634	7594	3742	3121.15	3810
ENSMUSG00000030064.17	0.000619681	0.0351194	-0.61431	0.653242	403.5	292.204	270.377	241.176	365.469	461.281	403.671	14989	12139	12365	16101	19104	17198
ENSMUSG00000019789.10	0.00062014	0.0351194	8.03629	262.521	403.5	0.0779782	0.222734	1.83344	0	0	0	4	10	94	0	0	0
ENSMUSG00000089669.8	0.000621325	0.0351194	0.895362	1.86008	403.5	33.3515	47.521	37.2246	16.7601	20.8456	25.8776	1710.81	2133.53	1908.49	738.38	863.32	1102.49
ENSMUSG00000061477.5	0.000627089	0.0353579	0.641904	1.56039	406	103.557	120.291	136.412	70.3389	77.007	83.5326	5312.09	5400.66	6993.82	3098.83	3189.25	3558.82
ENSMUSG00000070808.5	0.000632456	0.0354765	-0.905405	0.533883	408	19.4945	16.2151	14.1604	33.0718	29.4337	30.9126	1000	728	726	1457	1219	1317
ENSMUSG00000030751.19	0.00063384	0.0354765	0.626109	1.5434	408	142.154	146.047	154.243	98.1939	80.3089	108.159	7292	6557	7908	4326	3326	4608
ENSMUSG00000032194.10	0.000631726	0.0354765	-1.29111	0.408637	408	9.96171	7.50615	7.27526	21.0188	25.2565	14.2944	511	337	373	926	1046	609
ENSMUSG00000025917.10	0.000636701	0.0355497	0.693169	1.61683	410	54.0779	67.288	64.7746	40.6531	34.2305	40.231	2774	3021	3320.97	1791	1417.66	1714
ENSMUSG00000021062.16	0.000638813	0.0355808	7.80555	223.72	411	0.0779782	1.31413	0.429104	0	0	0	4	59	22	0	0	0
ENSMUSG00000020357.4	0.000649963	0.0361139	5.33878	40.4701	412	1.05271	0.111367	1.96998	0.0453971	0	0.023472	54	5	101	2	0	1
ENSMUSG00000041052.9	0.000663542	0.0367792	-2.6806	0.155976	413	0.760287	0.423195	0.585142	2.06557	5.52939	3.80246	39	19	30	91	229	162
ENSMUSG00000040048.15	0.000667498	0.0369091	0.698555	1.62288	414	57.275	68.2681	66.4721	36.3631	35.5668	46.3807	2938	3065	3408	1602	1473	1976
ENSMUSG00000098557.2	0.000685385	0.0377438	-0.580061	0.668936	415.5	233.525	212.823	229.297	323.704	364.239	322.106	11979	9555	11756	14261	15085	13723
ENSMUSG00000014294.5	0.000685892	0.0377438	0.685424	1.60817	415.5	67.88	59.8487	76.517	41.9015	37.6916	47.4134	3482	2687	3923	1846	1561	2020
ENSMUSG00000037486.19	0.000690263	0.0378933	-0.817621	0.567377	417	26.5681	20.2688	27.0335	49.619	45.4182	35.1845	1362.85	910	1386	2186	1881	1499
ENSMUSG00000039910.11	0.000692316	0.037915	-0.622826	0.649398	418	236.176	168.899	212.621	319.096	328.914	303.211	12115	7583	10901	14058	13622	12918
ENSMUSG00000033083.17	0.000697783	0.0381233	-0.911622	0.531587	419	47.3717	31.5392	21.7673	57.6997	73.4515	58.2575	2430	1416	1116	2542	3042	2482
ENSMUSG00000102212.2	0.000712387	0.0388285	-2.85568	0.138151	420	1.4426	0.579109	1.67741	1.72509	19.8478	5.2812	74	26	86	76	822	225
ENSMUSG00000070738.11	0.0007143	0.0388403	-0.642476	0.640613	421	85.615	112.436	92.2948	143.591	173.439	136.185	4391.74	5048	4731.92	6326	7182.99	5802
ENSMUSG00000057751.15	0.000728879	0.0395391	8.08609	271.741	422	0.0584836	0.200461	1.95047	0	0	0	3	9	100	0	0	0
ENSMUSG00000019951.11	0.0007316	0.0395929	-0.670969	0.628085	423	54.0389	44.48	39.7116	70.2293	70.4816	79.3823	2772	1997	2036	3094	2919	3382
ENSMUSG00000022579.11	0.000750577	0.0405241	5.64655	50.0935	424	0.682309	0.155914	6.6121	0	0	0.140832	35	7	339	0	0	6
ENSMUSG00000030695.17	0.000758092	0.0407376	0.571831	1.48641	425.5	443.149	453.063	454.985	321.839	280.622	306.566	22732	20341	23326.9	14178.9	11622	13060.9
ENSMUSG00000031448.13	0.000756808	0.0407376	8.079	270.409	425.5	0.0974727	0.111367	1.98948	0	0	0	5	5	102	0	0	0
ENSMUSG00000017002.15	0.000767473	0.0411452	1.28232	2.43231	427	48.9508	138.518	135.304	69.6845	27.0674	35.9356	2511	6219	6937	3070	1121	1531
ENSMUSG00000078193.3	0.000778979	0.0416645	0.932439	1.9085	428	28.1398	27.5246	35.3894	19.2595	13.5806	14.8634	1443.47	1235.76	1814.4	848.49	562.44	633.24
ENSMUSG00000042700.17	0.00078678	0.0419836	-0.80856	0.570952	429	29.6902	29	34.1333	66.0527	38.2711	58.2575	1523	1302	1750	2910	1585	2482
ENSMUSG00000078636.5	0.000790852	0.0421028	0.590456	1.50572	430	230.702	226.922	236.289	171.642	133.068	156.131	11834.2	10188	12114.4	7561.81	5511.02	6651.81
ENSMUSG00000025810.10	0.00079952	0.0424655	-0.638343	0.64245	431	335.209	341.184	272.754	438.173	591.814	447.4	17195	15318	13984	19304	24510	19061
ENSMUSG00000061167.10	0.000804799	0.0426469	0.73759	1.66739	432	45.2923	43.4597	57.7189	31.8122	29.0143	27.0179	2323.33	1951.19	2959.23	1401.51	1201.63	1151.07
ENSMUSG00000038543.14	0.000810273	0.0428378	0.780286	1.71747	433	60.4483	71.7614	71.7313	43.0734	27.5904	48.0683	3100.78	3221.84	3677.64	1897.63	1142.66	2047.9
ENSMUSG00000076562.2	0.000815559	0.0430179	6.35565	81.8918	434	0	4.2765	7.62634	0.136191	0	0	0	192	391	6	0	0
ENSMUSG00000001946.15	0.000819844	0.0430584	2.48873	5.61285	435.5	4.09385	3.78648	24.654	1.38461	2.318	2.08901	210	170	1264	61	96	89
ENSMUSG00000022427.5	0.000820088	0.0430584	0.646293	1.56514	435.5	61.0569	70.1609	74.5468	46.759	41.6998	43.0007	3132	3149.98	3821.99	2060	1727	1832
ENSMUSG00000034342.10	0.000842486	0.0440324	-0.614639	0.653093	437.5	71.5255	70.785	71.3092	115.967	118.508	92.6205	3669	3178	3656	5109	4908	3946
ENSMUSG00000041736.8	0.000842456	0.0440324	0.722538	1.65008	437.5	366.282	374.415	391.321	254.017	155.088	276.92	18788.9	16809.9	20062.9	11190.9	6422.98	11797.9
ENSMUSG00000057036.8	0.00084601	0.0441159	0.836463	1.78567	439	30.3435	35.8963	39.5169	22.0539	17.5912	19.5724	1556.51	1611.62	2026.02	971.6	728.54	833.86
ENSMUSG00000096805.3	0.000850679	0.0442585	7.41758	170.968	440	0.0584836	0	33.9967	0	0.144875	0.046944	3	0	1743	0	6	2
ENSMUSG00000085521.5	0.000855423	0.0444044	-2.74227	0.149449	441	0.321075	0.45126	0.376636	3.20322	2.50416	2.0193	16.47	20.26	19.31	141.12	103.71	86.03
ENSMUSG00000020736.13	0.000857973	0.044436	0.754928	1.68755	442	53.3761	61.3856	64.3461	38.1108	26.6087	41.4046	2738	2756	3299	1679	1102	1764
ENSMUSG00000059070.17	0.000866414	0.0446711	0.587057	1.50218	443.5	144.666	160.383	172.703	111.032	98.7143	108.286	7420.86	7200.64	8854.42	4891.58	4088.26	4613.43
ENSMUSG00000025161.17	0.000864876	0.0446711	0.729614	1.6582	443.5	54.6313	60.4871	47.2646	37.271	27.3813	33.2598	2802.39	2715.66	2423.24	1642	1134	1417
ENSMUSG00000009090.18	0.000876081	0.045068	-0.632588	0.645018	445	338.211	293.453	241.449	410.321	513.774	429.537	17349	13175	12379	18077	21278	18300
ENSMUSG00000004285.13	0.000892689	0.0454121	0.608325	1.52449	448	122.825	123.325	129.634	80.3923	71.5872	94.514	6300.46	5536.86	6646.28	3541.74	2964.79	4026.67
ENSMUSG00000050310.10	0.000891284	0.0454121	-0.694771	0.617808	448	30.0021	34.6352	32.5339	51.2079	59.0365	47.0379	1539	1555	1668	2256	2445	2004
ENSMUSG00000038773.12	0.000888092	0.0454121	-0.738058	0.599546	448	26.7465	28.6436	28.8475	41.5837	56.1148	42.8129	1372	1286	1479	1832	2324	1824
ENSMUSG00000099398.2	0.000885839	0.0454121	-0.767254	0.587535	448	29.3198	22.563	25.9803	47.8712	36.436	48.2349	1504	1013	1332	2109	1509	2055
ENSMUSG00000095041.8	0.000890342	0.0454121	-0.722941	0.605861	448	112.177	82.7287	120.939	135.855	213.066	172.437	5754.26	3714.23	6200.49	5985.2	8824.15	7346.5
ENSMUSG00000051343.12	0.000899744	0.0455684	-0.682851	0.622933	451.5	105.232	90.4079	71.8944	128.882	172.304	128.298	5398	4059	3686	5678	7136	5466
ENSMUSG00000022312.12	0.000898763	0.0455684	0.61299	1.52943	451.5	93.7652	115.486	111.428	72.1589	63.4612	74.0405	4809.82	5184.92	5712.88	3179.01	2628.25	3154.42
ENSMUSG00000085875.4	0.000908507	0.0459107	-1.37878	0.384545	453	6.66479	5.51223	4.8085	16.6571	15.5031	12.0245	341.88	247.48	246.53	733.84	642.06	512.29
ENSMUSG00000031902.11	0.000919989	0.0463885	-0.664649	0.630842	454	34.9896	40.2254	34.034	58.1757	59.036	55.957	1794.84	1805.98	1744.91	2562.97	2444.98	2383.99
ENSMUSG00000056579.19	0.000927005	0.0466395	-0.633426	0.644644	455	92.4952	85.8766	87.9341	110.995	163.337	138.794	4744.67	3855.56	4508.35	4889.96	6764.63	5913.16
ENSMUSG00000095583.2	0.000931468	0.0467524	-4.93541	0.0326809	456.5	0.116967	0	0.195047	0.0453971	5.18821	4.62304	6	0	10	2	214.87	196.96
ENSMUSG00000025261.19	0.000933333	0.0467524	-0.806791	0.571652	456.5	33.7645	22.7189	21.2211	48.8699	46.1909	40.8882	1732	1020	1088	2153	1913	1742
ENSMUSG00000102352.2	0.000940994	0.0469308	-7.33993	0.00617252	458.5	0	0	0	0.726353	0.44718	0.140832	0	0	0	32	18.52	6
ENSMUSG00000022885.17	0.00094082	0.0469308	-0.658258	0.633643	458.5	61.1739	83.7474	67.1352	113.81	125.699	95.1313	3138	3759.97	3442	5014	5205.85	4052.97
ENSMUSG00000059878.13	0.000945394	0.0470477	-0.899976	0.535896	460	22.1372	18.4339	20.8864	30.956	52.0984	31.652	1135.56	827.62	1070.84	1363.79	2157.66	1348.5
ENSMUSG00000031807.11	0.000952591	0.0473031	0.678634	1.60062	461	49.7918	45.2503	51.6764	30.5209	30.8885	30.2554	2554.14	2031.58	2649.43	1344.62	1279.25	1289
ENSMUSG00000029614.14	0.000961847	0.0475564	0.595021	1.51049	462.5	153.406	172.439	192.747	105.382	115.841	122.103	7869.18	7741.92	9882.09	4642.69	4797.58	5202.08
ENSMUSG00000007850.17	0.000961288	0.0475564	-0.64363	0.6401	462.5	110.651	75.4399	98.3416	164.495	141.832	138.062	5676	3386.99	5041.94	7246.96	5873.99	5881.97
ENSMUSG00000026385.17	0.00096681	0.0476988	0.602065	1.51789	464	99.1101	102.902	106.979	73.0437	59.2296	71.2844	5083.99	4619.95	5484.77	3217.99	2453	3037
ENSMUSG00000102243.2	0.000974926	0.0478927	-2.57108	0.168278	465.5	0.877254	0.445469	0.487618	4.29002	2.26971	4.24843	45	20	25	189	94	181
ENSMUSG00000033769.17	0.000973249	0.0478927	-0.706213	0.612927	465.5	29.4173	26.9063	26.9555	42.3328	51.0442	42.5078	1509	1208	1382	1865	2114	1811
ENSMUSG00000025289.16	0.000977076	0.0478956	0.679208	1.60126	467	51.797	45.7942	54.7497	30.6203	31.8483	32.673	2657	2056	2807	1349	1319	1392
ENSMUSG00000078853.9	0.000980655	0.0479683	0.622098	1.53911	468	185.908	158.058	135.648	103.751	93.4877	114.374	9536.39	7096.27	6954.65	4570.83	3871.8	4872.79
ENSMUSG00000045281.6	0.000985225	0.0480891	7.74909	215.134	469	0.194945	0.0890937	1.46285	0	0	0	10	4	75	0	0	0
ENSMUSG00000060703.13	0.000991407	0.0481492	0.599832	1.51554	471	132.894	124.843	127.99	72.2494	87.8424	94.4278	6817	5605	6562	3183	3638	4023
ENSMUSG00000025487.16	0.000992768	0.0481492	0.626188	1.54348	471	92.7344	93.6816	98.9084	68.1635	51.6237	65.0613	4756.94	4205.98	5071	3002.99	2138	2771.87
ENSMUSG00000042045.7	0.000990269	0.0481492	3.49313	11.26	471	2.22238	0.534562	7.91892	0.31778	0.482916	0.140832	114	24	406	14	20	6
ENSMUSG00000027131.4	0.000999854	0.048193	0.770069	1.70535	474	41.8287	43.3123	42.114	24.3437	20.537	29.7334	2145.66	1944.57	2159.17	1072.48	850.54	1266.76
ENSMUSG00000070427.5	0.000999985	0.048193	0.625759	1.54302	474	92.0922	80.6185	73.2597	49.0195	55.2581	55.1322	4724	3619.49	3756	2159.59	2288.52	2348.85
ENSMUSG00000022961.19	0.000998569	0.048193	-0.595265	0.661923	474	162.136	150.123	180.282	283.891	241.917	218.313	8317	6740	9243	12507	10019	9301
ENSMUSG00000090559.2	0.00101593	0.0487564	-6.98658	0.0078855	476.5	0.0194945	0	0	2.40604	1.159	0	1	0	0	106	48	0
ENSMUSG00000102888.2	0.0010158	0.0487564	10.0391	1052.12	476.5	0	0	8.58208	0	0	0	0	0	440	0	0	0
ENSMUSG00000037922.14	0.00101888	0.0487952	-1.02711	0.490693	478	40.8411	40.6713	42.3838	60.6278	140.48	51.4037	2095	1826	2173	2671	5818	2190
ENSMUSG00000095937.2	0.00102321	0.0489004	0.596998	1.51257	479	169.281	167.002	164.923	126.404	94.065	110.881	8683.53	7497.83	8455.53	5568.83	3895.71	4723.96
ENSMUSG00000102717.2	0.00103498	0.0492575	4.95855	31.0936	480.5	0.656381	0.359939	0.770046	0.0242874	0	0.0248803	33.67	16.16	39.48	1.07	0	1.06
ENSMUSG00000027598.17	0.00103348	0.0492575	-0.563681	0.676573	480.5	95.7767	105.799	98.6744	145.134	146.541	152.098	4913	4750	5059	6393.99	6069	6479.99
ENSMUSG00000057335.12	0.00103774	0.0492861	-0.617513	0.651794	482	75.6388	65.6844	55.5299	101.258	103.755	97.0097	3880	2949	2847	4461	4297	4133
ENSMUSG00000030793.5	0.0010405	0.0493151	0.657271	1.5771	483	92.6928	124.813	107.279	68.6041	57.5691	79.7491	4754.81	5603.68	5500.15	3022.4	2384.23	3397.63
ENSMUSG00000028648.14	0.00104425	0.0493904	0.78019	1.71736	484	37.7212	37.3786	40.8214	24.7732	18.6377	24.082	1934.96	1678.17	2092.9	1091.4	771.88	1025.99
ENSMUSG00000026987.17	0.00104976	0.0495486	-0.646351	0.638894	485	76.1242	66.5307	71.1296	133.483	111.039	90.1038	3904.9	2987	3646.79	5880.7	4598.68	3838.78
ENSMUSG00000037926.16	0.00105728	0.0498009	-0.766364	0.587897	486	179.974	104.908	141.643	261.873	284.631	179.044	9232	4710	7262	11537	11788	7628
ENSMUSG00000096632.3	0.00106102	0.0498744	8.21171	296.464	487	0	0	37.6396	0.0226985	0.0965832	0	0	0	1929.77	1	4	0
ENSMUSG00000026773.20	0.00106965	0.0500746	-0.606991	0.656565	488.5	91.1175	84.3272	75.3467	109.634	139.828	132.523	4674	3786	3863	4830	5791	5646
ENSMUSG00000062933.8	0.00106916	0.0500746	0.577106	1.49185	488.5	253.2	253.773	303.204	195.625	165.612	181.827	12988.3	11393.5	15545.2	8618.41	6858.85	7746.55
ENSMUSG00000026185.9	0.00108069	0.0501745	1.72067	3.2959	492.5	10.3516	10.1121	28.6719	4.74399	3.21139	6.94771	531	454	1470	209	133	296
ENSMUSG00000075279.6	0.00108187	0.0501745	0.687866	1.6109	492.5	44.3353	44.0041	44.8938	26.1737	27.3731	29.159	2274.24	1975.63	2301.69	1153.1	1133.66	1242.29
ENSMUSG00000027170.13	0.00108319	0.0501745	0.598245	1.51387	492.5	83.9131	85.2324	89.2842	56.5132	61.2067	52.988	4304.44	3826.64	4577.57	2489.73	2534.88	2257.5
ENSMUSG00000028385.15	0.00107612	0.0501745	-0.601106	0.659248	492.5	76.1297	60.8916	62.4401	103.787	102.227	96.5638	3905.18	2733.82	3201.28	4572.4	4233.72	4114
ENSMUSG00000016833.15	0.00108494	0.0501745	0.917405	1.88872	492.5	27.524	28.7973	30.9327	17.0897	11.9495	17.1505	1411.88	1292.9	1585.91	752.9	494.89	730.68
ENSMUSG00000034602.16	0.00108468	0.0501745	-0.804774	0.572452	492.5	27.2534	18.9324	19.6217	39.8586	38.1745	36.9449	1398	850	1006	1756	1581	1574
ENSMUSG00000076614.8	0.00109871	0.0506071	6.14411	70.7232	496.5	18.5393	43.8564	779.857	0	11.8556	0.046944	951	1969	39983	0	491	2
ENSMUSG00000025742.6	0.00109856	0.0506071	-0.797347	0.575406	496.5	22.1848	21.9616	20.4214	31.9822	35.6392	44.5968	1138	986	1047	1409	1476	1900
ENSMUSG00000022122.16	0.00110227	0.050669	-0.837925	0.559447	498	201.944	171.283	124.596	276.559	410.406	202.892	10359	7690	6388	12184	16997	8644
ENSMUSG00000051285.18	0.00110584	0.0507313	-0.703788	0.613958	499	33.2577	34.8579	27.8137	45.1701	58.2638	52.812	1706	1565	1426	1990	2413	2250
ENSMUSG00000019054.14	0.0011159	0.0510902	0.61871	1.5355	500	70.5897	82.189	80.73	45.4198	51.0684	55.5817	3621	3690	4139	2001	2115	2368
ENSMUSG00000039087.18	0.00113292	0.051766	-0.722756	0.605939	501	41.4064	35.9716	35.0695	77.3339	58.626	49.6198	2124	1615	1798	3407	2428	2114
ENSMUSG00000081664.2	0.00116278	0.0530244	-7.26981	0.00647991	502	0	0	0	0.363177	0.74852	0.140832	0	0	0	16	31	6
ENSMUSG00000034780.7	0.00116526	0.0530322	5.60008	48.5057	503	0.760287	0.423195	0.351085	0	0.0241458	0	39	19	18	0	1	0
ENSMUSG00000074794.11	0.00116767	0.0530363	-0.606999	0.656561	504	54.3703	54.0799	56.1736	73.2482	87.6493	89.8508	2789	2428	2880	3227	3630	3828
ENSMUSG00000033825.11	0.00117116	0.0530896	-1.15986	0.447556	505	37.1956	14.3441	29.4521	39.7451	92.2128	49.0565	1908	644	1510	1751	3819	2090
ENSMUSG00000060063.10	0.00117646	0.053152	0.574004	1.48865	506.5	361.994	399.741	366.981	247.255	224.169	286.78	18569	17947	18815	10893	9283.97	12218
ENSMUSG00000030016.15	0.00117718	0.053152	-0.64247	0.640615	506.5	59.3999	45.0814	45.9531	85.1649	72.2684	77.4106	3047	2024	2356	3752	2993	3298
ENSMUSG00000040423.12	0.00119736	0.053533	-0.814903	0.568447	511	23.2375	17.1951	19.0366	37.8612	35.2287	31.5464	1192	772	976	1668	1459	1344
ENSMUSG00000026921.21	0.00119864	0.053533	2.49317	5.63012	511	3.00216	3.22965	17.2032	1.13493	1.47289	1.54915	154	145	882	50	61	66
ENSMUSG00000006333.15	0.00119397	0.053533	0.613598	1.53007	511	383.181	409.171	480.677	279.923	230.369	321.71	19655.8	18370.4	24644.2	12332.2	9540.73	13706.1
ENSMUSG00000032301.14	0.00119562	0.053533	0.590198	1.50545	511	135.65	154.232	131.833	87.9083	85.5631	106.643	6958.34	6924.48	6759.03	3872.86	3543.6	4543.4
ENSMUSG00000022551.9	0.00120199	0.053533	0.584862	1.4999	511	93.2814	91.5884	100.137	64.1688	66.2078	59.6423	4785	4112	5134	2827	2742	2541
ENSMUSG00000079481.12	0.00120016	0.053533	-0.838074	0.55939	511	23.3935	23.5876	21.0456	32.0957	53.8693	35.654	1200	1059	1079	1414	2231	1519
ENSMUSG00000069045.12	0.00119558	0.053533	-0.560359	0.678134	511	86.6337	84.5945	80.3204	121.137	126.065	123.744	4444	3798	4118	5336.76	5221	5272
ENSMUSG00000071014.11	0.00120539	0.0535803	0.811732	1.75532	515	34.8198	35.9244	35.6624	21.2554	16.1895	23.1669	1786.13	1612.88	1828.4	936.42	670.49	987
ENSMUSG00000060962.13	0.00121089	0.0536162	4.11295	17.303	516.5	0.467869	2.00461	2.8867	0.113493	0	0.187776	24	90	148	5	0	8
ENSMUSG00000024335.21	0.00121085	0.0536162	-0.58044	0.66876	516.5	560.253	435.557	426.409	695.551	716.164	714.957	28739	19555	21861.8	30643	29660	30460
ENSMUSG00000030275.7	0.00121804	0.0537528	-0.67554	0.626098	518.5	65.2092	45.3487	52.2141	73.2477	95.8583	90.907	3345	2036	2677	3226.98	3969.98	3873
ENSMUSG00000062352.16	0.00121867	0.0537528	0.807441	1.7501	518.5	32.9109	30.9984	35.0106	16.6575	19.1908	20.6748	1688.21	1391.72	1794.98	733.86	794.79	880.83
ENSMUSG00000031059.10	0.00122108	0.0537559	0.688276	1.61136	520	44.3885	48.4447	53.363	27.5329	29.7476	33.4471	2276.97	2175	2735.9	1212.98	1232	1424.98
ENSMUSG00000037270.19	0.0012261	0.053873	-0.756384	0.591978	521	50.8223	32.5415	45.5435	90.657	62.3445	64.7827	2607	1461	2335	3993.96	2582	2760
ENSMUSG00000038607.13	0.001233	0.0540727	0.711596	1.63762	522	61.4078	67.4662	82.9731	51.3895	34.1422	43.8222	3150	3029	4254	2264	1414	1867
ENSMUSG00000028798.17	0.00124295	0.0540945	0.689696	1.61294	524.5	50.6858	53.189	59.7234	38.5421	28.4679	34.4099	2600	2388	3062	1698	1179	1466
ENSMUSG00000096672.2	0.00123809	0.0540945	9.90369	957.876	524.5	0	7.81619	0	0	0	0	0	350.92	0	0	0	0
ENSMUSG00000021893.15	0.00123936	0.0540945	-0.686069	0.621545	524.5	48.8728	42.3418	33.8797	62.2348	76.6146	62.4217	2507	1901	1737	2741.8	3173	2659.41
ENSMUSG00000095597.3	0.00124073	0.0540945	0.693294	1.61697	524.5	46.8249	50.7861	63.5856	35.927	32.1431	31.6175	2401.95	2280.12	3260.01	1582.79	1331.21	1347.03
ENSMUSG00000090136.5	0.00124982	0.05429	1.09747	2.13979	527	20.371	20.2167	27.1521	12.5972	8.11468	10.9389	1044.96	907.66	1392.08	554.98	336.07	466.04
ENSMUSG00000008683.17	0.0012562	0.0544638	0.713044	1.63926	528	47.9981	56.6471	64.4637	28.8169	39.3564	34.9913	2462.13	2543.26	3305.03	1269.55	1629.95	1490.77
ENSMUSG00000026914.16	0.00126562	0.0547685	0.591499	1.50681	529	112.211	110.499	110.475	76.948	62.9964	81.1662	5756	4961	5664	3390	2609	3458
ENSMUSG00000026285.9	0.00127982	0.0547713	1.81812	3.52623	533.5	6.86208	12.1167	15.1747	1.83858	5.21549	2.62886	352	544	778	81	216	112
ENSMUSG00000062515.4	0.0012845	0.0547713	1.81987	3.53049	533.5	12.8469	12.4286	63.6049	12.3934	6.97814	5.79758	659	558	3261	546	289	247
ENSMUSG00000069972.7	0.00127997	0.0547713	0.933928	1.91047	533.5	23.4317	26.7687	31.5118	15.815	13.8773	13.0732	1201.96	1201.82	1615.6	696.74	574.73	556.97
ENSMUSG00000025508.14	0.00128009	0.0547713	0.620248	1.53714	533.5	71.8152	73.1776	92.1894	54.2136	49.9948	50.0925	3683.86	3285.42	4726.52	2388.42	2070.54	2134.14
ENSMUSG00000091191.4	0.00127467	0.0547713	0.615092	1.53166	533.5	68.7701	61.603	73.8203	43.8733	43.0587	46.3868	3527.66	2765.76	3784.74	1932.87	1783.28	1976.26
ENSMUSG00000020866.18	0.00128314	0.0547713	7.39244	168.014	533.5	0.21444	0.133641	1.01425	0	0	0	11	6	52	0	0	0
ENSMUSG00000069729.15	0.00127372	0.0547713	-0.617089	0.651985	533.5	61.0764	51.318	49.2104	88.2746	84.6793	74.9226	3133	2304	2523	3889	3507	3192
ENSMUSG00000024112.17	0.00128482	0.0547713	8.24384	303.141	533.5	0	0.668203	1.79873	0	0	0	0	30	92.22	0	0	0
ENSMUSG00000027435.9	0.00129069	0.0547961	-0.596018	0.661578	539	68.1919	75.4624	89.9363	113.969	123.313	115.811	3498	3388	4611	5021	5107	4934
ENSMUSG00000009863.15	0.00129259	0.0547961	0.584552	1.49957	539	135.487	155.268	153.229	107.909	84.9449	103.206	6950	6971	7856	4754	3518	4397
ENSMUSG00000032381.6	0.00129022	0.0547961	0.702953	1.62783	539	104.92	109.518	125.084	74.4739	49.4265	84.6635	5382	4917	6412.99	3281	2047	3607
ENSMUSG00000068220.7	0.00129818	0.0549314	0.557997	1.47222	541	310.587	276.079	296.706	211.119	179.041	209.863	15932	12395	15212	9301	7415	8941
ENSMUSG00000079164.11	0.00130326	0.0550447	-1.17313	0.443457	542	26.688	13.9432	10.4545	39.6543	50.9235	24.6456	1369	626	536	1747	2109	1050
ENSMUSG00000029462.19	0.00130943	0.0551328	0.590257	1.50552	544	120.726	100.285	118.932	74.6457	69.1212	82.0356	6192.8	4502.45	6097.61	3288.57	2862.66	3495.04
ENSMUSG00000035930.10	0.00131032	0.0551328	8.18678	291.384	544	0	1.51459	0.858208	0	0	0	0	68	44	0	0	0
ENSMUSG00000025184.11	0.00131257	0.0551328	-0.700837	0.615215	544	52.0243	33.4739	40.9143	69.6548	75.0715	60.7845	2668.66	1502.86	2097.66	3068.69	3109.09	2589.66
ENSMUSG00000030201.16	0.00132676	0.0556269	-0.867875	0.547954	546	54.9551	34.0561	28.2428	57.4727	91.8265	64.7123	2819	1529	1448	2532	3803	2757
ENSMUSG00000025597.14	0.00133602	0.0559125	8.25767	306.059	547	0	0.579109	1.91146	0	0	0	0	26	98	0	0	0
ENSMUSG00000027611.13	0.001363	0.0567466	1.4108	2.65885	550.5	12.0671	12.9854	16.618	4.92558	3.88747	6.85382	619	583	852	217	161	292
ENSMUSG00000090733.7	0.00136564	0.0567466	0.608129	1.52428	550.5	80.1048	82.2086	96.8076	51.2801	57.1753	61.5438	4109.09	3690.88	4963.29	2259.18	2367.92	2622.01
ENSMUSG00000042404.17	0.0013684	0.0567466	-0.593829	0.662582	550.5	70.3168	62.0983	58.4166	102.961	96.052	89.0058	3607	2788	2995	4536	3978	3792
ENSMUSG00000028495.15	0.00136103	0.0567466	0.5968	1.51236	550.5	186.248	224.603	225.63	119.986	144.07	156.795	9553.87	10083.9	11568	5286.06	5966.69	6680.1
ENSMUSG00000029004.16	0.00136848	0.0567466	-0.595326	0.661895	550.5	118.76	93.5538	118.678	169.666	182.689	147.745	6091.96	4200.24	6084.6	7474.74	7566.08	6294.52
ENSMUSG00000031216.14	0.00137082	0.0567466	-0.752665	0.593506	550.5	250.446	190.482	154.243	242.625	416.877	343.325	12847	8552	7908	10689	17265	14627
ENSMUSG00000038535.18	0.00139175	0.0574053	-1.16915	0.444684	554.5	11.5558	7.59613	7.34372	22.6575	19.1157	17.8279	592.77	341.04	376.51	998.19	791.68	759.54
ENSMUSG00000098274.8	0.00139097	0.0574053	0.63853	1.55674	554.5	68.8309	74.4093	86.577	48.8295	42.3901	56.4032	3530.78	3340.72	4438.77	2151.22	1755.59	2403
ENSMUSG00000002728.15	0.00141257	0.0579508	0.660972	1.58115	557	53.4377	47.8839	51.9307	35.6081	29.3038	32.0088	2741.16	2149.82	2662.47	1568.74	1213.62	1363.7
ENSMUSG00000040943.13	0.00141057	0.0579508	-0.799302	0.574627	557	37.6635	29.735	31.2466	78.4461	46.1909	47.0379	1932	1335	1602	3456	1913	2004
ENSMUSG00000050675.8	0.00140941	0.0579508	-7.25366	0.00655284	557	0	0	0	0.113493	0.796811	0.328608	0	0	0	5	33	14
ENSMUSG00000021606.9	0.00144562	0.0592006	0.771429	1.70696	559	31.9516	32.6742	35.0478	19.2257	19.8237	19.3409	1639	1466.96	1796.89	847	821	824
ENSMUSG00000041571.11	0.0014513	0.0592888	0.610538	1.52683	560.5	83.7681	81.3203	101.093	60.1057	51.841	62.3886	4297	3651	5183	2648	2147	2658
ENSMUSG00000019832.6	0.00145295	0.0592888	0.57463	1.4893	560.5	120.32	140.3	121.475	95.0842	79.8019	81.6591	6172	6299	6228	4189	3305	3479
ENSMUSG00000018339.13	0.00145756	0.0593711	0.897724	1.86312	562	113.926	63.5907	125.298	45.6922	75.1417	41.7097	5844	2855	6424	2013	3112	1777
ENSMUSG00000096336.3	0.0014662	0.0596168	3.6875	12.8839	563	21.9896	1.22504	0.780189	0.272382	1.25558	0.328608	1127.99	55	40	12	52	14
ENSMUSG00000063882.13	0.00147473	0.0597636	0.679547	1.60164	564.5	46.8033	41.3161	52.8763	29.5957	29.2642	29.1755	2400.84	1854.95	2710.95	1303.86	1211.98	1242.99
ENSMUSG00000043518.8	0.00147503	0.0597636	5.70152	52.039	564.5	0.155956	0.668203	0.799693	0.0226985	0	0	8	30	41	1	0	0
ENSMUSG00000025453.19	0.00147924	0.0598283	-1.52199	0.348206	566	6.50435	5.77327	2.65908	14.7931	17.4494	10.6617	333.65	259.2	136.33	651.72	722.67	454.23
ENSMUSG00000025781.15	0.00148657	0.0600186	0.596938	1.5125	567	174.203	184.446	185.762	120.324	98.6112	140.996	8935.99	8280.97	9523.96	5300.97	4083.99	6006.99
ENSMUSG00000030170.15	0.00149816	0.0603802	7.50432	181.563	568	0.0389891	0.890937	0.546132	0	0	0	2	40	28	0	0	0
ENSMUSG00000045374.19	0.00151582	0.0609845	-0.685987	0.621581	569	37.449	30.3141	27.053	48.2344	52.4688	51.8496	1921	1361	1387	2125	2173	2209
ENSMUSG00000035401.10	0.0015222	0.0610884	-0.77591	0.58402	570.5	21.2296	18.3088	19.4657	31.3013	33.9731	35.7713	1089	822	998	1379	1407	1524
ENSMUSG00000006057.16	0.00152374	0.0610884	0.628289	1.54573	570.5	78.3632	72.5829	83.3581	55.2092	41.1077	55.2592	4019.75	3258.72	4273.74	2432.28	1702.48	2354.26
ENSMUSG00000031709.16	0.00155448	0.0622116	-0.771425	0.585838	572	32.1005	21.2134	23.6926	49.4581	45.1976	36.8144	1646.64	952.41	1214.71	2178.91	1871.86	1568.44
ENSMUSG00000025314.17	0.00156815	0.0624852	-0.593951	0.662526	574	97.4337	114.463	96.4824	157.388	177.734	130.327	4998	5139	4946.62	6933.84	7360.86	5552.44
ENSMUSG00000018899.18	0.0015695	0.0624852	0.574087	1.48873	574	628.647	570.918	476.622	342.819	411.776	371.321	32247.3	25632.2	24436.3	15103.1	17053.7	15819.7
ENSMUSG00000096767.3	0.00156761	0.0624852	8.61174	391.194	574	0	0.105131	3.07979	0	0	0	0	4.72	157.9	0	0	0
ENSMUSG00000035545.14	0.00157355	0.0625378	-0.56836	0.674383	576	103.095	87.4827	91.1785	137.799	153.992	126.027	5288.39	3927.67	4674.69	6070.84	6377.57	5369.25
ENSMUSG00000000563.18	0.00159432	0.0632534	0.561812	1.47612	577	155.038	166.7	175.426	121.191	99.2042	116.399	7952.91	7484.23	8994.02	5339.16	4108.55	4959.07
ENSMUSG00000027340.16	0.00160894	0.0637228	-0.701965	0.614734	578	82.3839	81.4317	66.0625	102.053	166.63	105.272	4226	3656	3387	4496	6901	4485
ENSMUSG00000026648.19	0.00161599	0.0638915	-0.570756	0.673264	579	88.4836	71.8657	77.1287	123.921	111.542	117.28	4538.89	3226.52	3954.36	5459.43	4619.52	4996.6
ENSMUSG00000070923.5	0.00162145	0.0639971	-0.837817	0.559489	580	37.804	18.8331	35.3312	61.9591	53.6928	48.7694	1939.21	845.54	1811.42	2729.65	2223.69	2077.77
ENSMUSG00000030655.16	0.00163568	0.0644473	-0.7879	0.579187	581	30.353	23.5876	18.9391	47.5534	37.1362	41.1464	1557	1059	971	2095	1538	1753
ENSMUSG00000027398.14	0.00164327	0.0646352	0.920011	1.89213	582	1174.06	1123.56	1344.75	881.225	313.654	730.12	60225	50444	68945	38823	12990	31106
ENSMUSG00000062078.16	0.00166575	0.0654072	-0.594794	0.662139	583	278.85	214.449	204.468	338.435	396.667	318.726	14304	9628	10483	14910	16428	13579
ENSMUSG00000056268.16	0.00167782	0.065707	-0.628147	0.647007	584.5	40.2137	35.0361	40.8819	57.1336	66.3285	56.0511	2062.82	1573	2096	2517.06	2747	2388
ENSMUSG00000097848.3	0.00167913	0.065707	6.93247	122.147	584.5	0.233935	0.267281	0.487618	0	0	0	12	12	25	0	0	0
ENSMUSG00000069919.8	0.001682	0.065707	2.00121	4.00335	586	125.011	166.607	1213.62	93.6562	194.676	87.6601	6412.61	7480.07	62221.8	4126.09	8062.5	3734.67
ENSMUSG00000016319.4	0.00168617	0.0657579	0.541882	1.45587	587	609.916	647.96	580.055	410.06	387.596	464.761	31286.5	29091.1	29739.2	18065.5	16052.3	19800.7
ENSMUSG00000024002.19	0.00169664	0.0660535	-0.581312	0.668356	588	92.1702	98.404	98.4208	161.614	152.553	118.228	4728	4418	5046	7120	6318	5037
ENSMUSG00000021598.10	0.00170148	0.0661297	0.655685	1.57536	589	53.3761	46.0392	56.7587	33.7527	29.9408	35.4427	2738	2067	2910	1487	1240	1510
ENSMUSG00000030879.11	0.00171007	0.0663508	0.719881	1.64705	590	35.8115	41.2949	49.2884	26.9659	23.8802	25.8896	1837	1854	2527	1188	989	1103
ENSMUSG00000028179.13	0.00171306	0.0663543	-6.96533	0.00800251	591	0	0	0	0.181588	0.338041	0.492912	0	0	0	8	14	21
ENSMUSG00000030409.17	0.00175624	0.0678489	1.09864	2.14153	593	43.1414	22.7412	36.5518	16.7061	22.0693	9.06019	2213	1021	1874	736	914	386
ENSMUSG00000003746.17	0.00175959	0.0678489	-0.541645	0.686987	593	185.744	164.779	163.801	245.099	272.171	231.41	9528	7398	8398	10798	11272	9858.97
ENSMUSG00000049760.7	0.00176054	0.0678489	0.875092	1.83412	593	27.9942	25.5922	30.2713	14.6406	13.4975	17.5805	1436	1149	1552	645	559	749
ENSMUSG00000023972.11	0.00178113	0.0685271	5.01484	32.3309	595	0.604331	0.423195	0.721675	0.0453971	0	0	31	19	37	2	0	0
ENSMUSG00000059291.16	0.0017855	0.06858	0.599698	1.5154	596	70.3587	78.5234	86.9333	47.8292	50.0373	57.7449	3609.15	3525.43	4457.04	2107.15	2072.3	2460.16
ENSMUSG00000062170.13	0.00178907	0.0686021	6.85705	115.925	597	0.233935	0.334102	0.37059	0	0	0	12	15	19	0	0	0
ENSMUSG00000033705.18	0.00179512	0.0687189	-0.912568	0.531239	598	26.0324	16.9445	18.9338	53.835	33.5653	29.1562	1335.37	760.75	970.73	2371.74	1390.11	1242.17
ENSMUSG00000028514.16	0.00180914	0.0687955	-0.868126	0.547858	600.5	24.4657	14.5	19.9923	28.8952	42.3276	36.4285	1255	651	1025	1273	1753	1552
ENSMUSG00000029192.18	0.00180334	0.0687955	-0.64129	0.641139	600.5	148.392	95.7758	96.7239	181.407	179.089	171.228	7612	4300	4959	7992	7417	7295
ENSMUSG00000029664.11	0.00180783	0.0687955	7.0777	135.083	600.5	0.116967	0.334102	0.643656	0	0	0	6	15	33	0	0	0
ENSMUSG00000020868.16	0.00180279	0.0687955	-0.572042	0.672664	600.5	63.0064	57.7105	58.6312	92.8824	81.0092	92.7378	3232	2591	3006	4092	3355	3951
ENSMUSG00000034610.15	0.00181276	0.0688186	-0.7746	0.584551	603	33.1602	25.0353	34.5429	42.991	69.7814	45.9112	1701	1124	1771	1894	2890	1956
ENSMUSG00000103254.2	0.00182457	0.0691524	6.27596	77.4913	604	0.0389891	0.0445469	15.3842	0	0.169021	0.023472	2	2	788.74	0	7	1
ENSMUSG00000030538.16	0.00184638	0.0698633	0.690323	1.61364	605	51.6021	44.2573	49.7955	27.5106	26.5845	36.1703	2647	1987	2553	1212	1101	1541
ENSMUSG00000026349.15	0.00186718	0.0703535	-0.688723	0.620403	607	40.0613	35.4148	38.5218	76.0855	59.8816	47.789	2055	1590	1975	3352	2480	2036
ENSMUSG00000039585.16	0.00186855	0.0703535	-0.711166	0.610826	607	24.836	27.2627	23.4642	41.7653	46.1909	35.7469	1274	1224	1203	1840	1913	1522.96
ENSMUSG00000006818.6	0.00186853	0.0703535	0.640841	1.55924	607	124.203	121.382	107.819	84.6699	56.1873	85.7812	6371.18	5449.63	5527.84	3730.19	2327	3654.62
ENSMUSG00000015697.15	0.00187299	0.0704046	-0.698364	0.616271	609	59.79	35.1101	46.1271	84.7634	67.728	76.3804	3067.01	1576.32	2364.92	3734.31	2804.96	3254.11
ENSMUSG00000020077.15	0.00188335	0.0705626	0.601933	1.51775	610.5	582.984	629.18	590.525	427.436	300.519	459.769	29905	28248	30276	18831	12446	19588
ENSMUSG00000031320.10	0.00188285	0.0705626	0.534527	1.44847	610.5	154.014	158.987	166.359	104.165	110.824	115.954	7900.36	7137.95	8529.16	4589.08	4589.77	4940.08
ENSMUSG00000031879.15	0.00189731	0.0709693	0.842743	1.79346	612	29.9436	25.7035	31.1685	17.3417	13.7631	17.2989	1536	1154	1598	764	570	737
ENSMUSG00000046561.10	0.00190307	0.0709746	8.07579	269.808	614.5	0	1.67051	0.526627	0	0	0	0	75	27	0	0	0
ENSMUSG00000055204.16	0.00190849	0.0709746	-0.610271	0.655074	614.5	49.945	44.636	51.4144	86.5722	71.713	64.5949	2562	2004	2636	3814	2970	2752
ENSMUSG00000018501.18	0.00190832	0.0709746	-0.553096	0.681556	614.5	119.716	104.485	115.039	165.359	183.146	149.258	6140.99	4691	5898	7285	7585	6359
ENSMUSG00000035885.6	0.00190985	0.0709746	0.551523	1.46563	614.5	141.55	154.555	159.119	115.24	93.8789	101.469	7261	6939	8158	5077	3888	4323
ENSMUSG00000019943.11	0.00192211	0.0712666	-0.560557	0.67804	618	350.941	316.015	284.142	429.683	534.612	438.433	18002	14188	14567.9	18930	22141	18679
ENSMUSG00000076672.8	0.00192444	0.0712666	5.42073	42.8352	618	0.155956	0.133641	22.5863	0	0.386333	0.140832	8	6	1157.99	0	16	6
ENSMUSG00000033033.11	0.00192705	0.0712666	-0.769044	0.586806	618	24.2122	16.9955	23.1718	35.8183	38.9713	34.9517	1242	763.04	1188.01	1578	1614	1489.08
ENSMUSG00000026842.17	0.00193527	0.0713402	-0.633409	0.644651	620.5	53.1031	45.2819	48.0791	75.0868	90.3536	61.7783	2724	2033	2465	3308	3742	2632
ENSMUSG00000005506.17	0.00193292	0.0713402	-0.581883	0.668091	620.5	74.9955	74.5269	81.3737	127.566	122.54	95.5075	3847	3346	4172	5620	5075	4069
ENSMUSG00000045482.17	0.00194437	0.0714539	-0.753268	0.593258	623	23.7054	20.0461	26.0778	42.3555	42.9554	32.4148	1216	900	1337	1866	1779	1381
ENSMUSG00000046908.6	0.00194772	0.0714539	1.01394	2.01942	623	31.5422	40.8495	28.7109	23.6519	9.77905	16.6182	1618	1834	1472	1042	405	708
ENSMUSG00000062070.13	0.00194539	0.0714539	0.673648	1.5951	623	64.4607	66.7891	70.3523	51.3577	31.8828	43.1352	3306.6	2998.6	3606.94	2262.6	1320.43	1837.73
ENSMUSG00000106087.2	0.0019706	0.0721774	-7.97998	0.00396082	625	0	0	0	0	1.27973	0.774576	0	0	0	0	53	33
ENSMUSG00000028037.14	0.0020133	0.0734878	-0.636988	0.643054	627	40.7436	50.2711	40.7649	64.8497	59.8333	80.2273	2090	2257	2090	2857	2478	3418
ENSMUSG00000079168.5	0.002016	0.0734878	-1.71631	0.304326	627	93.3691	12.1684	42.2802	122.897	284.949	77.931	4789.5	546.32	2167.69	5414.32	11801.2	3320.17
ENSMUSG00000111324.2	0.00201293	0.0734878	7.07501	134.831	627	0.0974727	0.64593	0.351085	0	0	0	5	29	18	0	0	0
ENSMUSG00000040848.12	0.00202997	0.0736452	-0.577489	0.670129	630	134.298	132.883	112.055	179.977	220.837	165.102	6889	5966	5745	7929	9146	7034
ENSMUSG00000074582.11	0.00202478	0.0736452	-0.655721	0.634758	630	29.5732	26.3272	28.828	44.0352	48.3157	41.1464	1517	1182	1478	1940	2001	1753
ENSMUSG00000042599.9	0.0020295	0.0736452	-0.528755	0.693153	630	108.364	97.583	102.267	147.448	149.811	147.408	5558.67	4381.14	5243.17	6495.94	6204.45	6280.18
ENSMUSG00000002107.19	0.00205357	0.0741637	-0.535215	0.690056	635	163.969	187.253	174.47	276.423	254.762	230.612	8411	8407	8945	12178	10551	9825
ENSMUSG00000047459.15	0.00206694	0.0741637	0.604116	1.52005	635	68.9522	81.7881	82.817	57.5408	43.8488	52.2487	3537	3672	4246	2535	1816	2226
ENSMUSG00000027637.4	0.00205456	0.0741637	0.612342	1.52874	635	122.521	139.812	134.584	91.1351	66.6236	101.865	6284.9	6277.07	6900.08	4015.02	2759.22	4339.85
ENSMUSG00000028053.14	0.00204868	0.0741637	-0.600151	0.659685	635	46.3249	39.3126	48.8788	65.1221	73.2101	65.6042	2376.3	1765	2506	2869	3032	2795
ENSMUSG00000034932.5	0.00206484	0.0741637	0.852773	1.80597	635	28.0137	36.1052	34.4843	21.4728	13.256	19.8573	1437	1621	1768	946	549	846
ENSMUSG00000015890.3	0.00205793	0.0741637	-7.98039	0.0039597	635	0	0	0	1.4981	0.555353	0	0	0	0	66	23	0
ENSMUSG00000001289.13	0.0020628	0.0741637	0.647924	1.56691	635	54.518	56.0001	69.884	38.7289	33.3917	43.0096	2796.58	2514.21	3582.93	1706.23	1382.92	1832.38
ENSMUSG00000055254.16	0.00207092	0.07419	2.59722	6.05119	639	1.63754	3.11828	3.95946	0.295081	0.434624	0.70416	84	140	203	13	18	30
ENSMUSG00000113126.2	0.00208132	0.0744463	-6.35404	0.0122248	640	0.0194945	0	0	1.83858	0.434624	0.023472	1	0	0	81	18	1
ENSMUSG00000022893.15	0.00208594	0.0744949	2.01525	4.0425	641	10.9754	18.9992	66.16	7.35433	2.14898	14.271	563	853	3392	324	89	608
ENSMUSG00000002997.16	0.00210214	0.0749567	-0.891175	0.539175	642	16.3949	17.6183	15.9939	26.3303	42.0378	24.3874	841	791	820	1160	1741	1039
ENSMUSG00000026365.16	0.00212641	0.0751335	-0.717783	0.608031	645.5	510.27	374.463	344.206	543.682	910.692	566.829	26175	16812.1	17647.3	23952.3	37716.4	24149.2
ENSMUSG00000034832.16	0.00211312	0.0751335	-0.641421	0.641081	645.5	59.7898	42.2527	56.1151	84.9606	91.9955	69.7822	3067	1897	2877	3743	3810	2973
ENSMUSG00000069917.8	0.00211768	0.0751335	1.99982	3.99951	645.5	118.846	159.521	1219.42	90.043	196.607	87.8399	6096.39	7161.93	62519.2	3966.91	8142.5	3742.33
ENSMUSG00000037361.9	0.00212408	0.0751335	0.651157	1.57043	645.5	48.1905	52.788	55.608	31.7553	29.3613	38.588	2472	2370	2851	1399	1216	1644
ENSMUSG00000021131.15	0.00211568	0.0751335	0.655289	1.57493	645.5	42.2934	48.8093	54.3401	30.9424	28.8134	32.588	2169.5	2191.37	2786	1363.19	1193.31	1388.38
ENSMUSG00000090176.2	0.00212679	0.0751335	4.93285	30.5448	645.5	1.54007	0.556836	0.292766	0	0	0.070416	79	25	15.01	0	0	3
ENSMUSG00000038866.16	0.0021493	0.0758118	-0.614488	0.653162	649	57.7818	50.1598	40.0237	72.1586	77.6287	76.7534	2964	2252	2052	3179	3215	3270
ENSMUSG00000036769.15	0.00217113	0.0764639	-0.777534	0.583363	650	24.2317	17.2174	20.1484	37.6569	37.1604	30.7953	1243	773	1033	1659	1539	1312
ENSMUSG00000104888.2	0.00218839	0.0764976	-6.00608	0.0155593	655	0.0194945	0	0	0.431272	1.30387	0.070416	1	0	0	19	54	3
ENSMUSG00000028309.15	0.0021803	0.0764976	-0.754416	0.592786	655	26.649	23.6098	19.4267	34.9103	36.3636	46.2868	1367	1060	996	1538	1506	1972
ENSMUSG00000038024.18	0.00219813	0.0764976	-0.731694	0.602197	655	47.2472	29.1011	30.1736	60.7492	51.4858	64.6771	2423.61	1306.54	1546.99	2676.35	2132.29	2755.5
ENSMUSG00000029202.13	0.00219227	0.0764976	-0.589116	0.66475	655	50.4109	50.2039	45.4031	67.4589	83.8779	68.3267	2585.9	2253.98	2327.8	2971.95	3473.81	2910.99
ENSMUSG00000033697.17	0.00219725	0.0764976	-0.684606	0.622176	655	32.3025	25.3026	24.1273	45.1474	40.9996	45.2305	1657	1136	1237	1989	1698	1927
ENSMUSG00000048154.18	0.00217985	0.0764976	-0.754192	0.592878	655	25.2649	20.6475	23.8543	47.9847	36.6775	33.0251	1296	927	1223	2114	1519	1407
ENSMUSG00000040785.20	0.00220216	0.0764976	-1.07132	0.475883	655	25.7328	16.4719	24.9327	26.6674	77.8318	36.6163	1320	739.53	1278.29	1174.85	3223.41	1560
ENSMUSG00000023959.11	0.00220156	0.0764976	5.69405	51.7701	655	0.623825	0.0222734	5.69538	0.113493	0	0	32	1	292	5	0	0
ENSMUSG00000046318.17	0.00218918	0.0764976	5.53535	46.3775	655	0.155956	0.490016	0.799693	0.0226985	0	0	8	22	41	1	0	0
ENSMUSG00000029430.14	0.0022145	0.0768097	0.552061	1.46618	660	180.292	199.284	209.997	141.471	116.355	144.281	9248.35	8947.17	10766.5	6232.6	4818.85	6146.93
ENSMUSG00000002028.14	0.00223968	0.0775655	-0.731884	0.602117	661	24.4267	20.6475	20.5383	40.3353	34.8904	33.7527	1253	927	1052.99	1777	1444.99	1438
ENSMUSG00000038843.19	0.00224512	0.0776364	-0.648781	0.637819	662	46.553	44.6582	45.2119	70.3428	87.6493	55.9103	2388	2005	2318	3099	3630	2382
ENSMUSG00000038811.14	0.00225571	0.0778849	0.814312	1.75846	663	48.6504	67.4117	77.6342	47.7314	24.4355	37.9702	2495.59	3026.55	3980.28	2102.84	1012	1617.68
ENSMUSG00000032085.6	0.00226147	0.0779663	1.90034	3.73301	664	11.8451	24.4663	90.4847	20.2702	8.94481	4.74346	607.61	1098.45	4639.12	893.02	370.45	202.09
ENSMUSG00000095565.3	0.00227666	0.0783718	5.35811	41.0158	665	0	3.02919	4.07649	0	0.0482916	0.11736	0	136	209	0	2	5
ENSMUSG00000046031.8	0.00229193	0.0786611	0.804641	1.74671	666.5	43.8237	54.2581	41.194	19.4753	23.6146	36.6398	2248	2436	2112	858	978	1561
ENSMUSG00000015575.16	0.00228882	0.0786611	0.529556	1.44348	666.5	156.639	169.456	161.577	116.126	103.151	118.557	8035	7608	8284	5116	4272	5051
ENSMUSG00000045639.15	0.00229576	0.0786746	-1.60309	0.32917	668	6.7841	2.82873	2.65264	11.2585	16.1535	9.88171	348	127	136	496	669	421
ENSMUSG00000075415.14	0.00230549	0.0787919	-0.523051	0.695898	669.5	165.507	155.068	145.271	215.545	241.506	212.373	8489.93	6962	7448	9496	10002	9047.93
ENSMUSG00000039220.17	0.00230607	0.0787919	-0.532751	0.691235	669.5	137.865	121.056	123.328	173.712	199.106	180.194	7072	5435	6323	7653	8246	7677
ENSMUSG00000021365.16	0.00232569	0.079344	-0.596777	0.66123	671	64.1955	57.4209	57.1293	75.6767	105.565	89.0997	3293	2578	2929	3333.99	4372	3796
ENSMUSG00000028051.11	0.0023353	0.0795532	-7.07412	0.00742128	672	0	0	0	0.0680956	0.555353	0.46944	0	0	0	3	23	20
ENSMUSG00000008200.16	0.00234787	0.0798624	-0.586193	0.666098	673	60.901	46.5069	57.6559	77.4247	84.3413	86.0718	3124	2088	2956	3411	3493	3667
ENSMUSG00000033487.15	0.00236327	0.080267	-0.562656	0.677055	674	99.714	86.1759	74.0003	127.815	120.656	135.386	5114.97	3869	3793.97	5630.97	4996.99	5768
ENSMUSG00000102976.7	0.002393	0.0805595	-0.784765	0.580446	677.5	46.4532	22.9635	31.8998	54.9291	64.9689	54.6919	2382.88	1030.98	1635.49	2419.94	2690.69	2330.09
ENSMUSG00000027718.9	0.00237867	0.0805595	6.80039	111.461	677.5	0.155956	0.356375	0.390094	0	0	0	8	16	20	0	0	0
ENSMUSG00000087670.2	0.00238644	0.0805595	6.87645	117.494	677.5	0.370396	0.111367	0.468113	0	0	0	19	5	24	0	0	0
ENSMUSG00000033066.18	0.00239066	0.0805595	-0.581509	0.668264	677.5	72.0128	78.2243	62.8832	112.857	116.455	89.5926	3694	3512	3224	4972	4823	3817
ENSMUSG00000019312.11	0.00238226	0.0805595	4.64865	25.0832	677.5	0.409385	2.04916	0.682665	0	0	0.11736	21	92	35	0	0	5
ENSMUSG00000021457.15	0.00239031	0.0805595	-0.533089	0.691074	677.5	326.3	273.986	311.334	402.059	439.164	477.937	16738	12301	15962	17713	18188	20362
ENSMUSG00000021392.9	0.00239702	0.0805764	-0.908481	0.532746	681	17.9545	17.7074	11.1374	26.6481	35.5185	25.6784	921	795	571.01	1174	1471	1094
ENSMUSG00000033207.8	0.00240395	0.0806909	-1.10549	0.464744	682	11.9891	14.7005	9.79137	18.749	40.0337	19.7165	615	660	502	826	1658	840
ENSMUSG00000020374.17	0.00241397	0.0809087	-7.8386	0.00436865	683	0	0	0	1.11223	0.74852	0	0	0	0	49	31	0
ENSMUSG00000001741.13	0.00242592	0.0811902	-0.549835	0.683098	684	91.9402	90.511	109.204	129.817	157.731	139.434	4716.2	4063.63	5598.87	5719.17	6532.43	5940.44
ENSMUSG00000031229.17	0.00243735	0.0814539	-0.558302	0.679101	685	91.137	70.2727	91.8867	122.118	125.703	125.2	4675	3155	4711	5380	5206	5334
ENSMUSG00000027620.17	0.00244247	0.0815059	-0.592747	0.663079	686	280.254	179.68	222.217	360.816	317.566	350.413	14376	8067	11393	15896	13152	14929
ENSMUSG00000038664.17	0.00244612	0.0815089	-0.643332	0.640233	687	39.1222	35.4929	37.2905	69.7472	48.8001	56.2448	2006.83	1593.51	1911.87	3072.76	2021.06	2396.25
ENSMUSG00000031214.14	0.00246294	0.0819499	-0.58057	0.6687	688	52.9667	48.3556	44.8609	67.2331	81.2748	70.1108	2717	2171	2300	2962	3366	2987
ENSMUSG00000071176.11	0.00247323	0.0821729	-0.676927	0.625496	689	28.5205	30.8933	28.3599	41.9923	56.8634	41.475	1463	1387	1454	1850	2355	1767
ENSMUSG00000061315.15	0.00248223	0.0823524	0.569162	1.48366	690	98.5765	109.61	115.115	67.0621	66.1807	84.6609	5056.62	4921.12	5901.89	2954.47	2740.88	3606.89
ENSMUSG00000021188.15	0.00249026	0.0824992	-0.668381	0.629212	691	28.2281	30.5146	29.2181	49.6871	52.1308	37.9777	1448	1370	1498	2189	2159	1618
ENSMUSG00000036377.20	0.00250142	0.0825107	7.83315	228.042	693	1.13068	0	0.721675	0	0	0	58	0	37	0	0	0
ENSMUSG00000095753.3	0.0024974	0.0825107	4.80301	27.9158	693	0.0389891	12.0277	2.18336	0	0.386333	0.11736	2	540	111.94	0	16	5
ENSMUSG00000021270.14	0.00249909	0.0825107	-0.568554	0.674292	693	639.925	451.59	637.368	848.124	894.846	821.067	32825.8	20274.8	32677.6	37364.7	37060.1	34980.7
ENSMUSG00000019874.12	0.00250628	0.0825522	2.0927	4.26545	695	3.68447	11.3817	7.80189	2.45144	2.22141	0.680688	189	511	400	108	92	29
ENSMUSG00000029616.10	0.00251422	0.0826946	0.535234	1.44918	696	144.972	160.789	158.46	107.315	95.713	117.298	7436.53	7218.87	8124.2	4727.82	3963.96	4997.34
ENSMUSG00000040435.13	0.00252453	0.0829146	-0.563443	0.676685	697	2886.19	2386.71	2198.42	3133.53	3996.32	3911.21	148051	107155	112712	138050	165508	166633
ENSMUSG00000022469.18	0.00254355	0.0834197	3.50505	11.3533	698	1.71552	1.40323	6.74668	0.0226985	0.700228	0.140832	88	63	345.9	1	29	6
ENSMUSG00000032913.14	0.00256677	0.0836173	-0.79867	0.574879	701	20.1769	14.5446	17.1446	29.5989	29.9891	30.6544	1035	653	879	1304	1242	1306
ENSMUSG00000063870.13	0.00256447	0.0836173	-0.607725	0.656231	701	48.8143	46.6183	40.6673	67.4827	79.9709	59.9475	2504	2093	2085	2973	3312	2554
ENSMUSG00000042918.18	0.00256047	0.0836173	6.01651	64.7365	701	0.194945	0.0668203	1.75542	0.0226985	0	0	10	3	90	1	0	0
ENSMUSG00000066406.17	0.00255385	0.0836173	-0.525996	0.69448	701	256.314	230.552	206.789	321.956	351.684	325.181	13148	10351	10602	14184	14565	13854
ENSMUSG00000096670.2	0.00256784	0.0836173	7.40977	170.044	701	0	0.0222734	5.34429	0	0	0.023472	0	1	274	0	0	1
ENSMUSG00000032383.8	0.00258931	0.083958	0.561909	1.47622	705	163.881	171.267	198.555	125.145	101.808	134.575	8406.51	7689.29	10179.8	5513.36	4216.38	5733.41
ENSMUSG00000033075.18	0.00258362	0.083958	-0.629902	0.64622	705	32.7487	34.8802	29.2376	45.1474	51.8169	52.9293	1679.89	1566	1499	1989	2146	2255
ENSMUSG00000024146.10	0.00258825	0.083958	0.648433	1.56746	705	46.6559	49.2688	52.3897	29.3038	28.2747	37.0388	2393.28	2212	2686	1291	1171	1578
ENSMUSG00000034621.15	0.00260493	0.0843452	-0.644498	0.639715	707	46.8259	34.9693	42.9494	71.7047	70.6023	52.7181	2402	1570	2202	3159	2924	2246
ENSMUSG00000036067.13	0.00261	0.08439	0.719691	1.64683	708	63.7472	93.4816	65.5359	55.4752	33.2729	46.498	3270	4197	3360	2444	1378	1981
ENSMUSG00000050105.6	0.00262083	0.0846206	8.34879	326.015	709	0.0779782	0	2.57462	0	0	0	4	0	132	0	0	0
ENSMUSG00000078671.12	0.0026321	0.084747	-0.559876	0.678361	710.5	61.2945	50.0878	59.1904	82.8331	84.8322	83.8075	3144.19	2248.77	3034.67	3649.27	3513.33	3570.53
ENSMUSG00000037526.8	0.00263215	0.084747	-0.734848	0.600881	710.5	23.6229	19.4211	21.9764	36.9487	40.5323	30.7455	1211.77	871.94	1126.72	1627.8	1678.65	1309.88
ENSMUSG00000043633.7	0.00263774	0.0848056	0.68405	1.60664	712.5	45.8574	42.2525	56.9366	32.1384	24.9786	33.1605	2352.32	1896.99	2919.12	1415.88	1034.49	1412.77
ENSMUSG00000042812.6	0.00264138	0.0848056	5.25978	38.3136	712.5	0.311913	0.490016	0.409599	0	0.0241458	0	16	22	21	0	1	0
ENSMUSG00000041954.19	0.00265544	0.0851376	1.54563	2.91931	714	7.71984	16.6979	12.5429	2.61033	5.93987	4.10643	396	749.68	643.07	115	246	174.95
ENSMUSG00000059474.14	0.00267273	0.0855721	-0.684861	0.622066	715	32.0685	29.1114	21.9623	45.6014	41.4825	46.5684	1645	1307	1126	2009	1718	1984
ENSMUSG00000028995.15	0.00270184	0.086263	-0.601176	0.659216	716.5	58.5031	58.0668	54.2231	73.9064	105.807	79.3823	3001	2607	2780	3256	4382	3382
ENSMUSG00000029465.15	0.00270039	0.086263	0.559629	1.47389	716.5	334.799	328.645	327.231	223.853	181.601	266.689	17174	14755	16777	9862	7521	11362
ENSMUSG00000044533.16	0.00271506	0.0865641	0.513023	1.42704	718	247.954	254.003	279.967	187.183	169.22	191.529	12719.2	11403.9	14353.8	8246.5	7008.25	8159.89
ENSMUSG00000026750.7	0.0027194	0.086582	0.635139	1.55309	719	59.2156	59.9302	62.4463	46.2716	31.1901	39.4506	3037.55	2690.66	3201.6	2038.53	1291.74	1680.75
ENSMUSG00000032410.14	0.00274291	0.0872094	-0.684112	0.622389	720	25.615	21.5139	28.0843	40.6985	42.1513	38.0188	1313.96	965.9	1439.87	1793	1745.7	1619.75
ENSMUSG00000020811.17	0.00275126	0.0873534	7.3142	159.146	721	0.818771	0.0222734	0.448609	0	0	0	42	1	23	0	0	0
ENSMUSG00000070493.4	0.00275618	0.0873884	0.544836	1.45885	722	210.165	197.134	214.749	141.599	122.244	162.55	10780.7	8850.65	11010.1	6238.24	5062.75	6925.27
ENSMUSG00000057143.16	0.00279307	0.0884357	-0.709748	0.611427	723	26.9418	19.634	28.2998	43.0203	38.2815	41.1858	1382.02	881.5	1450.92	1895.29	1585.43	1754.68
ENSMUSG00000075012.5	0.00279911	0.0885043	6.85491	115.753	724	0.175451	0.155914	0.604646	0	0	0	9	7	31	0	0	0
ENSMUSG00000056498.14	0.0028121	0.0886313	0.840478	1.79064	726	25.5573	33.8556	28.3404	15.5485	13.4975	19.9512	1311	1520	1453	685	559	850
ENSMUSG00000091228.2	0.00281314	0.0886313	1.15019	2.21944	726	14.0242	17.2439	22.84	9.93719	6.5213	7.91382	719.39	774.19	1171	437.79	270.08	337.16
ENSMUSG00000032846.13	0.00281474	0.0886313	-0.788554	0.578924	726	19.553	14.99	20.0899	28.9633	35.9048	29.5278	1003	673	1030	1276	1487	1258
ENSMUSG00000027994.15	0.00282283	0.0886423	0.564296	1.47867	728.5	127.455	182.33	144.14	101.304	98.3941	107.267	6538	8186	7390	4463	4075	4570
ENSMUSG00000057278.9	0.00282037	0.0886423	0.808712	1.75165	728.5	26.991	28.7042	34.1711	19.4651	14.1992	17.6331	1384.54	1288.72	1751.94	857.55	588.06	751.24
ENSMUSG00000026424.9	0.0028418	0.088727	7.94891	247.092	734	0	0.311828	1.69691	0	0	0	0	14	87	0	0	0
ENSMUSG00000006476.20	0.00284869	0.088727	-0.774425	0.584621	734	23.1985	31.2051	23.0156	35.4097	58.8675	38.142	1190	1401	1180	1560	2438	1625
ENSMUSG00000076549.3	0.00286041	0.088727	4.7952	27.7651	734	0.025148	2.89287	21.7727	0	0.400579	0.481645	1.29	129.88	1116.28	0	16.59	20.52
ENSMUSG00000090862.4	0.00285727	0.088727	0.56826	1.48273	734	66.1113	69.7918	76.1289	44.2013	47.262	51.5375	3391.27	3133.41	3903.1	1947.32	1957.36	2195.7
ENSMUSG00000031848.16	0.00285605	0.088727	0.623567	1.54068	734	53.7075	57.6436	62.2005	41.6518	31.3412	39.6442	2755	2588	3189	1835	1298	1689
ENSMUSG00000001151.11	0.00284995	0.088727	-0.687972	0.620726	734	28.2086	32.2297	30.8368	45.6695	61.6421	39.7381	1447	1447	1580.99	2012	2552.91	1693
ENSMUSG00000092300.8	0.00283155	0.088727	-6.79555	0.00900191	734	0	0	0	0.113493	0.410479	0.375552	0	0	0	5	17	16
ENSMUSG00000037185.10	0.00284321	0.088727	0.726747	1.6549	734	48.0817	85.1812	56.9803	32.7481	43.7763	38.4208	2466.42	3824.34	2921.36	1442.74	1813	1636.88
ENSMUSG00000036880.11	0.00284279	0.088727	0.5818	1.49672	734	78.7969	68.7581	62.9417	46.3504	43.7039	50.5821	4042	3087	3227	2042	1810	2155
ENSMUSG00000054065.13	0.00287573	0.0890814	1.2268	2.34047	739	12.8274	25.8149	17.4762	9.21561	5.40866	9.34185	658	1159	896	406	224	398
ENSMUSG00000040225.16	0.00288513	0.089252	-0.707685	0.612302	740	46.28	34.0561	41.7011	74.2923	78.4256	46.6154	2374	1529	2138	3273	3248	1986
ENSMUSG00000033392.17	0.00289182	0.089338	-0.689626	0.620015	741	28.3646	21.5384	24.1078	37.4526	41.9895	39.9493	1455	967	1236	1650	1739	1702
ENSMUSG00000020573.18	0.00291312	0.0898722	-0.656127	0.63458	742.5	105.407	84.9063	90.4629	120.007	198.454	124.026	5407	3812	4638	5287	8219	5284
ENSMUSG00000064360.1	0.00291696	0.0898722	0.99204	1.989	742.5	21.136	17.3949	28.7993	11.6466	10.6606	11.5433	1084.2	780.97	1476.53	513.1	441.51	491.79
ENSMUSG00000037805.16	0.00292526	0.0900067	0.573653	1.48829	744	61.5474	64.9364	70.7188	41.8259	42.3232	48.3525	3157.16	2915.42	3625.73	1842.67	1752.82	2060.01
ENSMUSG00000025044.17	0.00294808	0.0905872	0.546458	1.4605	745	327.508	335.082	300.568	257.742	183.919	217.797	16800	15044	15410	11355	7617	9279
ENSMUSG00000031880.8	0.00295855	0.0907871	0.734709	1.66406	746	58.4641	68.6245	85.1964	34.411	35.2526	57.9054	2999	3081	4367.99	1516	1459.99	2467
ENSMUSG00000022360.9	0.00298555	0.091493	-0.651896	0.636444	747	39.0086	36.818	27.2091	50.0984	58.7467	53.0467	2001	1653	1395	2207.12	2433	2260
ENSMUSG00000034892.9	0.00300046	0.0918269	0.521926	1.43587	748	125.166	133.288	151.224	98.609	93.259	93.4469	6420.59	5984.18	7753.21	4344.29	3862.33	3981.21
ENSMUSG00000069008.4	0.00303005	0.0926088	0.921393	1.89394	749	25.6944	22.4238	25.4693	16.1042	9.89736	12.8455	1318.03	1006.75	1305.8	709.48	409.9	547.27
ENSMUSG00000040865.16	0.00303831	0.0927349	-1.04278	0.48539	750.5	9.68879	9.05927	8.9985	15.8781	22.1658	19.1323	497	406.73	461.35	699.52	918	815.11
ENSMUSG00000019494.15	0.00304228	0.0927349	0.543276	1.45728	750.5	83.2222	82.5008	90.5214	56.6328	56.0183	63.1866	4269	3704	4641	2495	2320	2692
ENSMUSG00000031583.14	0.00305595	0.0930277	-0.678224	0.624934	752	25.0115	23.6098	22.0793	40.2672	36.5809	36.2877	1283	1060	1132	1774	1515	1546
ENSMUSG00000034958.12	0.00306301	0.0931188	7.34931	163.066	753	0.370396	0.935484	0.0195047	0	0	0	19	42	1	0	0	0
ENSMUSG00000028552.14	0.00307342	0.0933115	-0.668996	0.628944	754	138.84	128.607	119.135	145.157	274.272	195.24	7122	5774	6108	6395	11359	8318
ENSMUSG00000022508.6	0.00308577	0.0935623	-0.546822	0.684526	755	79.7912	63.457	67.5643	104.232	94.8206	108.934	4093	2849	3464	4592	3927	4641
ENSMUSG00000030660.10	0.00309684	0.0937737	-0.630171	0.6461	756	31.8274	28.6652	26.8559	47.9861	44.6676	42.5446	1632.63	1286.97	1376.89	2114.06	1849.91	1812.57
ENSMUSG00000028248.16	0.00312937	0.0946334	-0.611505	0.654514	757	44.0577	37.6867	55.803	67.5962	70.4092	72.1764	2260	1692	2861	2978	2916	3075
ENSMUSG00000038068.16	0.00313896	0.0947982	-1.15969	0.447609	758	8.36316	7.66206	5.89042	19.0214	16.6847	13.2617	429	344	302	838	691	565
ENSMUSG00000046245.14	0.00315443	0.0951145	0.770655	1.70604	759.5	151.241	216.968	226.115	148.528	70.7711	129.048	7758.12	9741.1	11592.9	6543.52	2930.99	5497.96
ENSMUSG00000009350.14	0.00315774	0.0951145	-5.46095	0.0227034	759.5	0.21444	0.579109	0	0.0226985	34.8639	0.328608	11	26	0	1	1443.89	14
ENSMUSG00000045932.13	0.00317299	0.0954483	-0.612385	0.654115	761	407.943	268.239	253.132	487.792	433.465	499.484	20926	12043	12978	21490	17952	21280
ENSMUSG00000001865.3	0.00318175	0.0954607	-1.23952	0.423512	762.5	42.0302	12.5845	33.8212	40.9482	117.638	50.277	2156	565	1734	1804	4872	2142
ENSMUSG00000033916.6	0.00318132	0.0954607	0.521986	1.43593	762.5	118.566	130.566	132.125	82.827	85.7417	96.9393	6082	5861.95	6773.98	3649	3551	4130
ENSMUSG00000040102.11	0.00320834	0.0961326	-1.63818	0.321261	764	2.8657	2.47235	2.41858	4.99368	9.92392	9.24797	147	111	124	220	411	394
ENSMUSG00000042444.11	0.00322207	0.0963185	-0.553465	0.681382	765.5	68.2192	57.3866	62.6825	97.5756	97.3921	81.3828	3499.4	2576.46	3213.71	4298.76	4033.5	3467.23
ENSMUSG00000041119.13	0.00322296	0.0963185	4.84891	28.8182	765.5	0.389891	0.77957	0.390094	0.0453971	0	0	20	35	20	2	0	0
ENSMUSG00000030142.11	0.00326596	0.0974762	1.07372	2.10485	767	258.361	335.26	207.491	201.949	49.3299	129.307	13253	15052	10638	8897	2043	5509
ENSMUSG00000096638.3	0.00328463	0.0979059	7.30278	157.891	768	0	4.96698	0.0195047	0	0	0.023472	0	223	1	0	0	1
ENSMUSG00000040722.8	0.00332449	0.0985807	-0.636562	0.643244	770.5	66.3204	58.7796	40.9989	86.7311	94.2652	77.2229	3402	2639	2102	3821	3904	3290
ENSMUSG00000022370.14	0.00331845	0.0985807	0.736149	1.66572	770.5	31.2679	31.6038	31.3624	17.0718	18.4206	21.0778	1603.93	1418.9	1607.94	752.11	762.89	898
ENSMUSG00000024208.17	0.00332331	0.0985807	0.944308	1.92427	770.5	20.5667	22.0284	21.8258	12.8701	9.82734	10.7736	1055	989	1119	567	407	459
ENSMUSG00000041633.15	0.00331807	0.0985807	-1.51995	0.348698	770.5	3.78194	3.07373	2.4771	10.2143	7.34032	9.22449	194	138	127	450	304	393
ENSMUSG00000028713.18	0.00334003	0.0987855	4.69857	25.9663	773.5	2.4953	0.200461	7.25575	0	0	0.375552	128	9	372	0	0	16
ENSMUSG00000042507.16	0.003337	0.0987855	-0.627697	0.647209	773.5	40.7631	40.5599	42.6568	60.9002	79.2465	51.4271	2091	1821	2187	2683	3282	2191
ENSMUSG00000032899.15	0.00335397	0.0989422	7.68321	205.53	775.5	0	0.890937	0.780189	0	0	0	0	40	40	0	0	0
ENSMUSG00000069516.9	0.00335397	0.0989422	0.558435	1.47267	775.5	15387.3	19904	14968.8	9628.63	12122.2	12377.7	789313	893623	767445	424196	502044	527338
ENSMUSG00000087260.6	0.00337098	0.0990253	0.563273	1.47762	778.5	72.7722	78.2232	77.5114	53.7041	43.848	57.0837	3732.95	3511.95	3973.98	2365.97	1815.97	2431.99
ENSMUSG00000028234.7	0.00337409	0.0990253	0.544826	1.45884	778.5	88.1085	94.1725	115.556	69.0272	67.7466	67.3862	4519.65	4228.02	5924.49	3041.04	2805.73	2870.92
ENSMUSG00000095771.3	0.00336496	0.0990253	4.88598	29.5683	778.5	0.194945	0.222734	25.9218	0	0.555353	0.328608	10	10	1329	0	23	14
ENSMUSG00000063011.8	0.00336593	0.0990253	4.57263	23.7958	778.5	0.253429	5.0338	4.66163	0.408574	0	0	13	226	239	18	0	0
ENSMUSG00000045128.10	0.00338003	0.0990724	0.508119	1.42219	781	370.97	431.34	449.541	284.924	307.27	288.028	19029.5	19365.7	23047.8	12552.5	12725.6	12271.1
ENSMUSG00000073702.12	0.00339537	0.0990974	0.640424	1.55879	783.5	38.5624	43.3049	47.1023	28.3566	25.0312	29.3435	1978.11	1944.24	2414.92	1249.27	1036.67	1250.15
ENSMUSG00000074647.5	0.00339808	0.0990974	-1.77651	0.291889	783.5	1.9709	1.62284	1.63157	5.6222	7.5446	4.75824	101.1	72.86	83.65	247.69	312.46	202.72
ENSMUSG00000028776.15	0.00338983	0.0990974	2.4277	5.38033	783.5	5.69241	4.45469	30.993	4.90288	2.14898	0.5868	292	200	1589	216	89	25
ENSMUSG00000018604.19	0.00339819	0.0990974	9.06658	536.183	783.5	0	0	4.36906	0	0	0	0	0	224	0	0	0
ENSMUSG00000042548.15	0.0034125	0.099388	-0.66777	0.629479	786	49.0081	34.8134	32.5144	59.2883	72.1233	53.4223	2513.94	1563	1667	2611.99	2986.99	2276
ENSMUSG00000060675.14	0.00342935	0.0997519	0.94075	1.91953	787	32.322	29	25.1416	10.1235	20.9344	13.9893	1658	1302	1289	446	867	596
ENSMUSG00000027322.12	0.0034406	0.0998281	-0.578776	0.669531	788.5	336.281	265.433	253.425	451.633	485.258	340.344	17250	11917	12993	19897	20097	14500
ENSMUSG00000027358.7	0.0034407	0.0998281	-0.611975	0.6543	788.5	45.2663	48.2888	45.8556	60.1965	88.5668	64.3133	2322	2168	2351	2652	3668	2740
ENSMUSG00000027318.18	0.00345575	0.100012	-1.47646	0.359369	790.5	5.96533	2.73963	4.21302	10.3051	16.6606	9.01325	306	123	216	454	690	384
ENSMUSG00000046402.11	0.00345428	0.100012	1.63874	3.11393	790.5	6.90107	7.92934	13.9849	4.42621	2.8492	1.97165	354	356	717	195	118	84
ENSMUSG00000105636.2	0.00348514	0.100397	-6.60979	0.0102389	793.5	0	0	0	0.408574	0.169021	0.211248	0	0	0	18	7	9
ENSMUSG00000029763.18	0.00348663	0.100397	-0.591377	0.663709	793.5	44.5645	34.7688	41.5646	56.3151	65.9905	59.8771	2286	1561	2131	2481	2733	2551
ENSMUSG00000053565.11	0.00348324	0.100397	0.555838	1.47002	793.5	70.1024	75.596	81.0421	50.3681	46.5048	57.3656	3596	3394	4155	2219	1926	2444
ENSMUSG00000039115.14	0.00348599	0.100397	-0.531938	0.691625	793.5	75.2879	85.8418	81.2957	114.991	130.508	105.014	3862	3854	4168	5066	5405	4474
ENSMUSG00000026473.17	0.00351116	0.100598	-0.592924	0.662998	797.5	152.146	110.516	126.125	154.429	219.692	212.32	7804.53	4961.79	6466.39	6803.5	9098.55	9045.66
ENSMUSG00000026469.15	0.0034984	0.100598	-0.653821	0.635595	797.5	35.597	24.4562	31.5586	45.0112	47.4224	51.7323	1826	1098	1618	1983	1964	2204
ENSMUSG00000034265.9	0.00350684	0.100598	-0.791407	0.57778	797.5	40.6071	24.0108	21.0846	40.3126	53.8693	54.1734	2083	1078	1081	1776	2231	2308
ENSMUSG00000032845.17	0.00350556	0.100598	2.64643	6.26116	797.5	3.34429	3.47466	1.87089	0.249684	0.193166	0.937941	171.55	156	95.92	11	8	39.96
ENSMUSG00000005583.17	0.00351624	0.100617	-0.658164	0.633684	800	126.656	122.638	134.095	168.491	279.681	156.863	6497	5506	6875	7423	11583	6683
ENSMUSG00000053338.10	0.00352395	0.100712	1.57728	2.98408	801	9.04547	9.68894	6.00745	3.45018	2.46287	2.37067	464	435	308	152	102	101
ENSMUSG00000108269.2	0.00353109	0.10079	-3.11741	0.11523	802	0.0779782	0.0890937	0.624151	3.31399	2.46287	1.1736	4	4	32	146	102	50
ENSMUSG00000071866.13	0.00353777	0.100855	0.503567	1.41771	803	913.075	963.273	1038.34	660.251	641.316	754.34	46837.4	43247.6	53235.5	29087.8	26560.2	32137.9
ENSMUSG00000069893.11	0.00359129	0.102253	-0.549409	0.6833	804	85.6695	79.8975	80.6937	108.21	143.85	108.356	4394.54	3587.12	4137.14	4767.25	5957.54	4616.41
ENSMUSG00000048490.15	0.00360546	0.102529	-0.526786	0.694099	805	71.0186	62.8334	72.304	107.727	93.2511	96.0474	3643	2821	3707	4746	3862	4092
ENSMUSG00000050587.15	0.00362482	0.10257	5.12203	34.8245	807.5	0.175451	0.289555	1.44335	0	0	0.046944	9	13	74	0	0	2
ENSMUSG00000060032.7	0.00362267	0.10257	0.592257	1.5076	807.5	47.9154	49.7248	54.8223	34.8413	34.6973	31.5888	2457.89	2232.47	2810.72	1534.96	1436.99	1345.81
ENSMUSG00000020467.16	0.00362218	0.10257	2.19654	4.58378	807.5	4.07436	7.1275	9.1087	2.86002	0.434624	1.12666	209	320	467	126	18	48
ENSMUSG00000020640.11	0.00361494	0.10257	-0.528665	0.693196	807.5	118.389	94.6993	97.5049	147.944	162.542	137.595	6072.93	4251.67	4999.04	6517.76	6731.7	5862.08
ENSMUSG00000015647.10	0.00365617	0.10333	3.79165	13.8485	810	0.272924	0.868664	4.85667	0.0226985	0.169021	0.23472	14	39	249	1	7	10
ENSMUSG00000021771.15	0.00366844	0.103549	0.52833	1.44226	811	168.964	162.356	173.884	126.243	97.9281	126.109	8667.23	7289.23	8914.98	5561.71	4055.7	5372.75
ENSMUSG00000017652.17	0.00367911	0.103605	0.542607	1.4566	812.5	131.608	175.715	133.978	100.464	94.6998	107.783	6751	7889	6869	4426	3922	4592
ENSMUSG00000030854.18	0.00367948	0.103605	7.63778	199.16	812.5	0	0.623656	0.994741	0	0	0	0	28	51	0	0	0
ENSMUSG00000016496.8	0.00368876	0.103738	0.550804	1.4649	814	182.29	171.208	129.729	104.39	106.006	119.468	9350.82	7686.66	6651.18	4598.96	4390.23	5089.83
ENSMUSG00000014158.13	0.00370526	0.104075	-0.722295	0.606132	815	49.0288	33.967	35.5571	55.3844	87.8666	52.366	2515	1525	1823	2440	3639	2231
ENSMUSG00000054675.6	0.00372849	0.104478	1.00516	2.00717	816.5	60.3551	35.192	82.817	40.0856	15.9362	32.8373	3096	1580	4246	1766	660	1399
ENSMUSG00000038774.10	0.00372873	0.104478	-0.63525	0.643829	816.5	44.0577	42.5868	29.7057	54.7035	60.8957	65.1113	2260	1912	1523	2410	2522	2774
ENSMUSG00000062012.15	0.00374062	0.104682	7.68206	205.367	818	0.467869	1.20277	0	0	0	0	24	54	0	0	0	0
ENSMUSG00000032908.10	0.00374697	0.104732	8.01368	258.44	819	0.116967	0	1.98382	0	0	0	6	0	101.71	0	0	0
ENSMUSG00000033427.15	0.00375953	0.104883	2.68432	6.42778	821	1.05271	3.9424	1.69691	0.340478	0.45877	0.23472	54	177	87	15	19	10
ENSMUSG00000046897.18	0.00376337	0.104883	-0.556189	0.680096	821	64.8773	56.3072	69.3976	95.8103	103.44	81.0016	3327.97	2528	3557.99	4220.99	4283.96	3450.99
ENSMUSG00000023923.11	0.00376612	0.104883	-0.594989	0.66205	821	51.6995	50.338	37.4686	77.0842	67.1978	66.4257	2652	2260	1921	3396	2783	2830
ENSMUSG00000067851.12	0.00379969	0.105355	-0.579045	0.669407	825	46.3385	42.5868	37.8587	55.339	68.7914	65.2756	2377	1912	1941	2438	2849	2781
ENSMUSG00000058267.14	0.00380046	0.105355	0.62604	1.54332	825	43.6288	48.4893	50.6147	32.5497	26.1499	33.7762	2238	2177	2595	1434	1083	1439
ENSMUSG00000038538.18	0.00380389	0.105355	-0.927864	0.525636	825	21.3218	15.5206	20.1066	54.013	31.5986	22.7455	1093.73	696.82	1030.86	2379.58	1308.66	969.05
ENSMUSG00000037784.15	0.00380608	0.105355	7.19785	146.814	825	0.0389891	0.155914	0.994741	0	0	0	2	7	51	0	0	0
ENSMUSG00000021917.17	0.00379506	0.105355	0.532731	1.44667	825	83.1052	89.333	93.5007	65.453	55.8753	62.4928	4263	4010.74	4793.75	2883.58	2314.08	2662.44
ENSMUSG00000026475.8	0.00383651	0.105559	1.5464	2.92087	830	7.83642	12.629	18.5681	2.7867	7.21887	3.35649	401.98	567	951.98	122.77	298.97	143
ENSMUSG00000027878.12	0.00383365	0.105559	-0.550703	0.682688	830	119.144	108.033	90.7455	145.78	180.628	139.291	6111.67	4850.29	4652.49	6422.43	7480.74	5934.35
ENSMUSG00000002957.12	0.00383542	0.105559	-0.498731	0.707729	830	367.393	351.941	312.834	455.082	516.14	487.207	18846	15801	16038.9	20048.9	21376	20756.9
ENSMUSG00000024844.16	0.00383562	0.105559	0.604482	1.52043	830	45.3581	56.3816	58.3628	36.5959	32.7509	35.9452	2326.71	2531.34	2992.24	1612.26	1356.38	1531.41
ENSMUSG00000025287.16	0.0038319	0.105559	0.579655	1.49449	830	61.1733	78.2829	64.1614	40.4438	46.4312	49.3611	3137.97	3514.63	3289.53	1781.78	1922.95	2102.98
ENSMUSG00000020590.17	0.00384666	0.105711	-0.58371	0.667245	833	69.3031	65.573	54.7497	79.6946	112.471	92.0337	3555	2944	2807	3511	4658	3921
ENSMUSG00000050050.18	0.00385636	0.105724	6.49808	90.3894	834.5	0.194945	0.222734	0.312075	0	0	0	10	10	16	0	0	0
ENSMUSG00000079017.4	0.00385495	0.105724	0.590974	1.50626	834.5	543.898	453.376	589.764	407.121	263.696	382.805	27900	20355	30237	17936	10921	16309
ENSMUSG00000006920.15	0.00387709	0.106166	-0.565179	0.675871	836	58.854	62.1874	50.9073	72.6353	96.1244	85.6493	3019	2792	2610	3200	3981	3649
ENSMUSG00000042286.14	0.00389999	0.106538	-0.607204	0.656468	837.5	359.117	213.725	238.686	417.4	434.196	384.64	18421.4	9595.51	12237.3	18388.9	17982.3	16387.2
ENSMUSG00000024085.14	0.00389819	0.106538	-0.654449	0.635318	837.5	56.3977	33.1429	41.0379	73.0212	62.0789	70.4625	2893	1488	2104	3217	2571	3001.98
ENSMUSG00000028837.9	0.00390932	0.106665	0.521647	1.43559	839	169.466	182.598	171.544	123.571	104.286	136.865	8693	8198	8795	5444	4319	5831
ENSMUSG00000010277.8	0.00391446	0.106678	-0.504726	0.704794	840	175.821	191.329	171.759	243.691	287.697	233.241	9019	8590	8806	10736	11915	9937
ENSMUSG00000068079.6	0.00393239	0.10704	5.90136	59.7704	841	0.116967	0.0668203	1.67741	0.0226985	0	0	6	3	86	1	0	0
ENSMUSG00000042817.16	0.00397852	0.107542	-0.977754	0.50777	844.5	11.1509	10.5799	8.81613	22.7212	17.7713	19.6695	572	475	452	1001	736	838
ENSMUSG00000092574.5	0.00397129	0.107542	6.61942	98.3205	844.5	0.465725	0.133863	0.194072	0	0	0	23.89	6.01	9.95	0	0	0
ENSMUSG00000038292.15	0.0039725	0.107542	6.48493	89.5692	844.5	0.194945	0.334102	0.195047	0	0	0	10	15	10	0	0	0
ENSMUSG00000020057.3	0.00397905	0.107542	0.718282	1.64522	844.5	40.4512	46.4624	31.2856	28.0554	21.8278	21.9463	2075	2086	1604	1236	904	935
ENSMUSG00000102051.2	0.00397089	0.107542	2.48154	5.58494	844.5	0.799471	11.9192	6.08664	0.930867	1.13558	1.29331	41.01	535.13	312.06	41.01	47.03	55.1
ENSMUSG00000022708.17	0.00395561	0.107542	-0.759429	0.59073	844.5	30.0606	22.5184	38.6193	49.7098	65.5558	39.1513	1542	1011	1980	2190	2715	1668
ENSMUSG00000026946.10	0.00400113	0.10763	0.684546	1.6072	850.5	54.5652	51.1398	51.551	40.131	23.0109	34.6916	2799	2296	2643	1768	953	1478
ENSMUSG00000003545.4	0.00401018	0.10763	-0.515319	0.699638	850.5	147.203	148.297	145.856	239.288	185.198	206.342	7551	6658	7478	10542	7670	8791
ENSMUSG00000063286.8	0.00400236	0.10763	-0.491165	0.71145	850.5	201.472	198.821	175.76	283.524	265.587	260.572	10334.8	8926.39	9011.17	12490.9	10999.3	11101.4
ENSMUSG00000032621.9	0.00401049	0.10763	-0.578197	0.669801	850.5	41.4844	34.9693	41.7206	63.5105	53.4347	59.5027	2128	1570	2139	2798	2213	2535.05
ENSMUSG00000021733.12	0.00399216	0.10763	-0.675929	0.625929	850.5	34.5443	38.7335	36.1032	74.3831	57.7809	42.5782	1772	1739	1851	3277	2393	1814
ENSMUSG00000101892.2	0.00399207	0.10763	0.789765	1.72879	850.5	27.3879	26.9709	33.4321	14.0608	16.6534	20.0686	1404.9	1210.9	1714.05	619.46	689.7	855
ENSMUSG00000017119.21	0.00402917	0.108004	-0.608135	0.656044	854	87.0626	64.6152	64.5606	106.07	133.454	90.109	4466	2901	3310	4673	5527	3839
ENSMUSG00000006005.19	0.00403566	0.108052	-0.539107	0.688197	855	173.497	158.368	147.401	223.947	277.736	194.738	8899.79	7110.18	7557.2	9866.13	11502.4	8296.62
ENSMUSG00000002233.14	0.00404134	0.108077	0.754701	1.68728	856	27.2534	28.6882	28.4184	16.8423	17.1435	16.0079	1398	1288	1457	742	710	682
ENSMUSG00000079435.10	0.00405419	0.108295	0.897656	1.86304	857	21.5033	21.452	23.8012	12.296	10.3738	13.1577	1103.04	963.12	1220.28	541.71	429.63	560.57
ENSMUSG00000031015.9	0.00409092	0.108895	-0.530688	0.692224	859	130.474	143.529	144.762	185.329	239.112	180.521	6692.84	6443.94	7421.91	8164.8	9902.86	7690.89
ENSMUSG00000065954.12	0.00408669	0.108895	-0.516002	0.699307	859	125.057	133.351	116.17	179.568	198.478	157.591	6415	5987	5956	7911	8220	6714
ENSMUSG00000042323.18	0.00408814	0.108895	-0.530707	0.692215	859	82.5399	79.583	100.625	137.667	127.804	114.121	4234	3573	5159	6065	5293	4862
ENSMUSG00000041697.10	0.004121	0.109187	0.502493	1.41666	862.5	149.768	149.157	161.762	119.277	100.591	105.319	7682.56	6696.61	8293.49	5254.84	4165.98	4486.99
ENSMUSG00000030144.5	0.00411791	0.109187	0.901772	1.86836	862.5	37.1956	51.4739	39.2435	31.3921	12.3144	24.7395	1908	2311	2012	1383	510	1054
ENSMUSG00000043648.8	0.00411802	0.109187	-7.68628	0.00485511	862.5	0	0	0	1.40731	0.265604	0	0	0	0	62	11	0
ENSMUSG00000035394.12	0.0041147	0.109187	-7.59196	0.00518315	862.5	0	0	0	1.18032	0.386333	0	0	0	0	52	16	0
ENSMUSG00000100147.3	0.004154	0.109935	5.18457	36.3673	865	0.272924	0.64593	0.214552	0.0226985	0	0	14	29	11	1	0	0
ENSMUSG00000025145.14	0.00419	0.110759	-0.608802	0.655741	866	26.3176	30.4478	29.5887	40.7666	46.8187	44.1039	1350	1367	1517	1796	1939	1879
ENSMUSG00000055013.17	0.00420802	0.110979	-0.998041	0.500679	867.5	21.2491	16.861	8.66009	32.6859	38.1987	22.5331	1090	757	444	1440	1582	960
ENSMUSG00000027314.7	0.00420347	0.110979	4.57981	23.9144	867.5	0.292418	0.601383	3.66689	0.181588	0	0	15	27	188	8	0	0
ENSMUSG00000030116.15	0.00423189	0.111381	1.10025	2.14391	870	15.2057	18.2642	31.7537	12.6658	7.79909	9.95213	780	820	1628	558	323	424
ENSMUSG00000056148.9	0.0042349	0.111381	7.53416	185.356	870	0.682309	0.824117	0	0	0	0	35	37	0	0	0	0
ENSMUSG00000060803.7	0.00423787	0.111381	0.555687	1.46987	870	95.9052	105.991	105.066	82.7287	57.1666	68.9262	4919.59	4758.64	5386.68	3644.67	2367.56	2936.53
ENSMUSG00000039497.9	0.00424964	0.111563	-0.562265	0.677238	872	195.764	181.283	178.39	236.065	349.197	234.908	10042	8139	9146	10400	14462	10008
ENSMUSG00000108825.2	0.00428463	0.111982	-2.49499	0.177392	875	0.253429	0.556836	0.312075	1.81588	2.68018	1.85429	13	25	16	80	111	79
ENSMUSG00000031129.10	0.00427861	0.111982	-0.599979	0.659764	875	117.533	91.6775	117.282	124.184	197.561	173.153	6029	4116	6013	5471	8182	7377
ENSMUSG00000086236.10	0.00429007	0.111982	6.44368	87.0446	875	0.292418	0.155914	0.253561	0	0	0	15	7	13	0	0	0
ENSMUSG00000020022.18	0.0042865	0.111982	0.655993	1.5757	875	39.8654	37.8216	40.8909	22.9557	23.0887	29.209	2044.95	1698.06	2096.46	1011.33	956.22	1244.42
ENSMUSG00000021311.10	0.0042809	0.111982	-0.745163	0.596601	875	24.5631	28.9109	30.7589	57.5862	52.831	30.7718	1260	1298	1577	2537	2188	1311
ENSMUSG00000005510.10	0.00432963	0.112291	0.590435	1.5057	881	49.7017	51.7223	53.7373	30.7266	33.1261	39.1956	2549.52	2322.15	2755.09	1353.68	1371.92	1669.89
ENSMUSG00000038116.17	0.00433624	0.112291	-0.559325	0.67862	881	52.1586	45.6592	56.0536	71.6284	86.9507	68.188	2675.55	2049.94	2873.85	3155.64	3601.07	2905.08
ENSMUSG00000018209.16	0.00432935	0.112291	-0.530192	0.692462	881	118.254	123.551	98.9864	179.432	171.797	140.902	6066	5547	5075	7905	7115	6003
ENSMUSG00000030342.9	0.00432163	0.112291	0.925811	1.89975	881	189.386	78.4464	86.638	84.2999	42.6895	59.5947	9714.83	3521.97	4441.9	3713.89	1767.99	2538.97
ENSMUSG00000034560.7	0.00433181	0.112291	-0.523076	0.695887	881	81.5847	75.9301	77.6093	103.891	129.856	104.145	4185	3409	3979	4577	5378	4437
ENSMUSG00000020225.11	0.00431706	0.112291	0.531076	1.44501	881	67.6461	68.8917	65.4383	46.078	47.6418	46.0521	3470	3093	3355	2030	1973.09	1962
ENSMUSG00000072601.5	0.00431411	0.112291	4.19086	18.2631	881	3.26183	0.455714	0.0903068	0.0226985	0.0970661	0.0816825	167.32	20.46	4.63	1	4.02	3.48
ENSMUSG00000030319.9	0.00435142	0.112557	3.9193	15.1296	885	0.194945	0.556836	1.48236	0.0680956	0.0482916	0.023472	10	25	76	3	2	1
ENSMUSG00000031028.15	0.00436213	0.112706	7.52155	183.744	886	0	0.71275	0.780189	0	0	0	0	32	40	0	0	0
ENSMUSG00000052684.5	0.00437075	0.112802	-0.73452	0.601018	887	3190.83	1402.46	2730.67	4103.84	4478.44	3603.71	163678	62965.8	140001	180797	185475	153532
ENSMUSG00000043801.8	0.00440307	0.113508	0.514913	1.42891	888	114.179	132.82	143.459	98.0845	86.4881	88.6748	5856.96	5963.14	7355.07	4321.18	3581.91	3777.9
ENSMUSG00000041453.13	0.00442287	0.113762	0.542964	1.45696	889.5	62.7711	74.6467	79.5588	50.921	50.2918	47.7057	3219.93	3351.38	4078.95	2243.36	2082.84	2032.45
ENSMUSG00000020372.16	0.00442	0.113762	0.497046	1.41132	889.5	169.018	185.181	191.556	127.157	121.308	138.227	8670	8313.99	9820.99	5602	5024	5889
ENSMUSG00000006095.13	0.004452	0.114278	0.564692	1.47907	891.5	67.1419	78.9673	69.1641	47.8367	41.6609	56.0363	3444.14	3545.36	3546.02	2107.48	1725.39	2387.37
ENSMUSG00000020828.14	0.00445291	0.114278	-0.691498	0.619211	891.5	48.3461	30.0914	29.5883	49.9341	60.1455	64.4034	2479.98	1351	1516.98	2199.88	2490.93	2743.84
ENSMUSG00000096459.2	0.00449035	0.114981	4.84186	28.6777	893.5	0.253429	0.200461	26.6235	0	0.796811	0.140832	13	9	1364.98	0	33	6
ENSMUSG00000025885.19	0.00448704	0.114981	8.29643	314.394	893.5	0	0.0222734	2.53561	0	0	0	0	1	130	0	0	0
ENSMUSG00000020180.11	0.00450682	0.115274	0.574381	1.48904	895	52.5491	46.9747	54.6327	34.6607	32.8624	36.006	2695.58	2109	2801	1527	1361	1534
ENSMUSG00000030220.14	0.00452845	0.115698	0.506066	1.42017	896	586.532	783.78	673.283	476.215	465.772	496.973	30087	35189	34519	20980	19290	21173
ENSMUSG00000022425.17	0.00457399	0.116731	1.92943	3.80904	897	5.12706	2.76191	6.33845	1.11223	1.30387	1.31443	263	124	324.97	49	54	56
ENSMUSG00000024397.15	0.00460981	0.117514	0.50208	1.41625	898	271.306	324.368	315.508	230.912	190.873	221.576	13917	14563	16176	10173	7905	9440
ENSMUSG00000030591.18	0.00465101	0.118326	0.521171	1.43512	899.5	192.899	208.591	183.11	142.955	113.34	151.042	9895	9365	9388	6298	4694	6435
ENSMUSG00000025220.9	0.004652	0.118326	-0.526122	0.694419	899.5	119.987	108.837	110.104	139.855	192.766	155.473	6154.89	4886.42	5644.99	6161.4	7983.42	6623.75
ENSMUSG00000055839.7	0.00467097	0.118677	0.535974	1.44992	901	79.5504	81.5183	96.1409	64.6636	54.1549	58.5732	4080.65	3659.89	4929.11	2848.8	2242.83	2495.45
ENSMUSG00000030335.7	0.00469731	0.119214	0.662283	1.58258	902	33.7632	33.9893	38.287	22.487	21.4654	23.0495	1731.93	1526	1962.96	990.68	888.99	982
ENSMUSG00000050234.8	0.00472672	0.119827	4.18628	18.2052	903	1.4231	1.02458	5.98795	0.453971	0	0	73	46	307	20	0	0
ENSMUSG00000074578.15	0.00475194	0.120242	0.788963	1.72783	904.5	25.109	25.3026	29.9983	15.2988	14.9945	16.2426	1288	1136	1538	674	621	692
ENSMUSG00000095200.3	0.0047536	0.120242	8.78243	440.327	904.5	0	0	3.58633	0	0	0	0	0	183.87	0	0	0
ENSMUSG00000012519.15	0.0047884	0.120989	0.746919	1.6782	906	29.5732	34.0561	26.6825	15.3669	20.0652	18.3786	1517	1529	1368	677	831	783
ENSMUSG00000016493.14	0.00480284	0.121114	-3.39524	0.0950455	908	0.194945	0.0420968	0.0390094	1.06683	1.08656	0.844992	10	1.89	2	47	45	36
ENSMUSG00000002748.8	0.0048092	0.121114	-0.590758	0.663994	908	70.7457	49.6698	48.6253	93.3818	84.5344	76.683	3629	2230	2493	4114	3501	3267
ENSMUSG00000001761.8	0.0048042	0.121114	-1.25326	0.4195	908	6.4137	3.65284	8.13347	16.8877	13.5699	12.9565	329	164	417	744	562	552
ENSMUSG00000099927.2	0.00482033	0.121261	0.893469	1.85764	910	21.537	20.662	25.5931	11.6459	14.3595	10.4885	1104.77	927.65	1312.15	513.07	594.7	446.85
ENSMUSG00000094345.3	0.00482779	0.121315	-7.34964	0.00613107	911	0.0779782	0	0	0	0	14.1771	4	0	0	0	0	604
ENSMUSG00000036256.14	0.00486703	0.121677	1.15877	2.23267	914	45.6628	52.3426	158.973	54.2604	37.3866	23.4485	2342.34	2350	8150.47	2390.48	1548.37	999
ENSMUSG00000029669.15	0.00486248	0.121677	3.50978	11.3907	914	0.85776	1.15822	3.68639	0.0226985	0.0482916	0.422496	44	52	189	1	2	18
ENSMUSG00000029735.18	0.00486753	0.121677	-1.02002	0.493109	914	14.2115	9.73349	7.62634	19.0441	26.1016	18.895	729	437	391	839	1081	805
ENSMUSG00000066363.13	0.00485945	0.121677	1.32826	2.511	914	20.0193	22.7412	16.0175	3.087	12.4109	7.90983	1026.92	1021	821.21	136	514	336.99
ENSMUSG00000021367.9	0.00486879	0.121677	2.32387	5.00673	914	1.96895	2.20507	4.23252	0.340478	0.676082	0.657216	101	99	217	15	28	28
ENSMUSG00000026895.8	0.00487567	0.121716	0.555224	1.4694	917	55.7739	63.8134	69.6709	42.2193	39.9372	46.6389	2861	2865	3572	1860	1654	1987
ENSMUSG00000070780.12	0.00489045	0.12182	-0.775693	0.584108	918.5	38.4822	27.1736	23.8543	71.0918	40.5637	41.5924	1974	1220	1223	3132	1679.95	1772
ENSMUSG00000030795.19	0.00488654	0.12182	-0.550716	0.682681	918.5	83.7185	58.3753	76.8082	114.24	97.8588	108.581	4294.46	2620.85	3937.93	5032.94	4052.83	4625.97
ENSMUSG00000002668.9	0.00489956	0.121914	-0.507421	0.703479	920	67.7435	71.7873	75.6003	97.581	112.471	95.7657	3475	3223	3876	4299	4658	4080
ENSMUSG00000040339.11	0.00490612	0.121945	-0.558467	0.679024	921	47.4887	53.8349	40.8039	63.6467	73.4998	72.1529	2436	2417	2092	2804	3044	3074
ENSMUSG00000020758.16	0.00492678	0.122325	2.47504	5.55984	922	1.16967	3.54148	2.75017	0.544765	0.555353	0.23472	60	159	141	24	23	10
ENSMUSG00000042249.12	0.00493918	0.1225	-0.601531	0.659054	923	47.4887	44.7473	31.6562	63.5105	65.4834	58.9851	2436	2009	1623	2798	2712	2513
ENSMUSG00000039640.8	0.0049566	0.122799	0.700838	1.62545	924	39.2618	35.9271	32.5339	17.6363	23.687	24.9507	2013.99	1613	1668	776.98	981	1063
ENSMUSG00000021549.15	0.00497556	0.123136	-0.547137	0.684377	925	61.4078	48.3334	45.9726	75.5861	78.1358	73.8194	3150	2170	2357	3330	3236	3145
ENSMUSG00000000149.11	0.00500672	0.123773	-0.506484	0.703936	926	333.814	318.206	346.36	405.116	551.347	461.839	17123.5	14286.3	17757.8	17847.7	22834.1	19676.2
ENSMUSG00000020275.10	0.00507003	0.125203	-0.485294	0.714351	927	244.306	251.133	205.658	320.072	332.005	329.359	12532	11275	10544	14101	13750	14032
ENSMUSG00000076508.4	0.00509736	0.125611	4.69871	25.9689	928.5	0.318736	0.0224962	41.3141	0.249684	1.25365	0.093888	16.35	1.01	2118.16	11	51.92	4
ENSMUSG00000078377.6	0.00509751	0.125611	0.881515	1.84231	928.5	20.6165	24.9033	21.4995	11.9095	10.7029	13.7583	1057.55	1118.07	1102.27	524.68	443.26	586.16
ENSMUSG00000032740.18	0.00510365	0.125627	-0.493555	0.710272	930	63.8251	69.7827	66.8232	92.8143	96.7039	92.6674	3274	3133	3426	4089	4005	3948
ENSMUSG00000042474.7	0.00511724	0.125826	-1.92266	0.263767	931	6.12129	2.94009	11.0007	3.99494	51.4788	20.6319	314	132	564	176	2132	879
ENSMUSG00000022452.17	0.00512777	0.125949	0.508878	1.42294	932	94.529	93.4816	98.7134	72.8623	59.0606	69.571	4849	4197	5061	3210	2446	2964
ENSMUSG00000020063.17	0.00517307	0.126926	-0.611533	0.654501	933	44.3501	38.4662	29.3156	55.112	60.7508	55.4643	2275	1727	1503	2428	2516	2363
ENSMUSG00000028649.22	0.00518724	0.127023	-0.597091	0.661086	934.5	56.7291	44.4578	63.878	99.8736	71.9786	77.8566	2910	1996	3275	4400	2981	3317
ENSMUSG00000011179.9	0.00518813	0.127023	0.560403	1.47468	934.5	380.55	391.339	319.76	283.961	185.813	270.47	19520.8	17569.8	16394	12510.1	7695.44	11523.1
ENSMUSG00000030603.17	0.00520803	0.127374	0.540246	1.45422	936	109.189	115.532	107.334	84.8925	60.3886	83.0439	5601	5187	5503	3740	2501	3538
ENSMUSG00000055401.15	0.00522064	0.127546	0.623795	1.54092	937	43.9602	49.5807	50.8878	30.7338	25.667	37.3205	2255	2226	2609	1354	1063	1590
ENSMUSG00000034021.16	0.00522785	0.127586	-0.765556	0.588227	938	17.4866	21.6275	18.627	38.2243	36.4119	23.5189	897	971	955	1684	1508	1002
ENSMUSG00000000399.11	0.00524318	0.127824	0.552012	1.46613	939	78.2901	89.4501	95.0855	63.7148	49.185	66.3551	4016	4016	4875	2807	2037	2826.99
ENSMUSG00000025967.17	0.00526864	0.128308	0.578945	1.49376	940	55.0302	57.2715	62.6823	33.3094	38.0869	45.7488	2822.85	2571.29	3213.7	1467.47	1577.37	1949.08
ENSMUSG00000061186.16	0.00529392	0.128787	6.30171	78.8865	941	0.233935	2.22734	0	0.0226985	0	0	12	100	0	1	0	0
ENSMUSG00000022521.11	0.00530923	0.129022	-0.618149	0.651506	942	55.306	42.8986	59.5674	84.1208	96.3659	61.7079	2837	1926	3054	3706	3991	2629
ENSMUSG00000026971.16	0.00532339	0.129183	7.4291	172.338	944	0.487364	0.913211	0	0	0	0	25	41	0	0	0	0
ENSMUSG00000028149.13	0.00533134	0.129183	-0.550569	0.682751	944	111.528	95.4862	90.9895	119.757	177.713	139.025	5721	4287	4665	5276	7360	5923
ENSMUSG00000025437.16	0.00533276	0.129183	-0.606088	0.656976	944	38.2376	29.9714	34.1354	46.8725	61.326	47.6078	1961.45	1345.61	1750.11	2065	2539.82	2028.28
ENSMUSG00000003134.11	0.00534388	0.129315	-0.531814	0.691685	946	56.8385	48.4937	53.0347	77.5014	84.327	67.1482	2915.61	2177.2	2719.07	3414.38	3492.41	2860.78
ENSMUSG00000045954.8	0.00535574	0.129465	1.52538	2.87862	947	7.75883	7.55069	26.6825	5.01638	4.73258	4.83523	398	339	1368	221	196	206
ENSMUSG00000037646.11	0.00536381	0.129524	-0.640734	0.641387	948	25.8108	29.7658	29.9109	49.4928	49.2664	34.5252	1324	1336.38	1533.52	2180.44	2040.37	1470.91
ENSMUSG00000022018.8	0.00543129	0.131015	0.792864	1.73251	949	51.5241	45.9055	28.8475	28.6683	17.1435	27.0632	2643	2061	1479	1263	710	1153
ENSMUSG00000026011.14	0.00545004	0.131053	1.55049	2.92917	951	4.77616	17.596	13.1072	3.1551	5.36037	3.59121	245	790	672	139	222	153
ENSMUSG00000101678.4	0.00544473	0.131053	-3.8384	0.0699078	951	0.0972778	0.0300691	0.310905	1.44295	4.88228	0.0809784	4.99	1.35	15.94	63.57	202.2	3.45
ENSMUSG00000052889.12	0.00544079	0.131053	-0.565871	0.675548	951	126.325	139.632	139.381	198.862	248.847	152.31	6480	6269	7146	8761	10306	6489
ENSMUSG00000086155.8	0.00547004	0.131258	6.49307	90.076	953.5	0.0974727	0.200461	0.429104	0	0	0	5	9	22	0	0	0
ENSMUSG00000000275.17	0.00546809	0.131258	-0.474088	0.719922	953.5	196.641	203.356	208.837	256.403	290.643	298.658	10087	9130	10707	11296	12037	12724
ENSMUSG00000033671.19	0.00551867	0.131267	-0.693729	0.618254	959	37.7024	25.6144	23.0351	55.2709	43.1244	41.2872	1934	1150	1181	2435	1786	1759
ENSMUSG00000001855.16	0.00550273	0.131267	-0.543113	0.686288	959	50.507	46.596	43.7635	66.7303	77.4011	61.1361	2590.83	2092	2243.74	2939.85	3205.57	2604.64
ENSMUSG00000040296.16	0.00551602	0.131267	-0.482025	0.715972	959	109.715	105.799	101.756	160.978	141.156	140.996	5628	4750	5217	7092	5846	6007
ENSMUSG00000070056.7	0.00552165	0.131267	-0.645203	0.639403	959	36.5133	37.8174	29.3351	51.5711	67.5097	43.0476	1873	1697.87	1504	2272	2795.92	1834
ENSMUSG00000078921.4	0.00548363	0.131267	0.571045	1.4856	959	293.604	290.712	215.48	196.072	138.556	203.722	15060.8	13052	11047.6	8638.1	5738.32	8679.35
ENSMUSG00000021709.15	0.00548963	0.131267	-0.541224	0.687187	959	85.698	69.3372	61.6934	116.103	94.5308	104.756	4396	3113	3163	5115	3915	4463
ENSMUSG00000033006.11	0.00551246	0.131267	6.82053	113.027	959	0.0584836	0.133641	0.721675	0	0	0	3	6	37	0	0	0
ENSMUSG00000016541.11	0.00552203	0.131267	0.527574	1.4415	959	74.5666	61.7642	70.6461	48.0528	48.1467	47.39	3825	2773	3622	2117	1994	2019
ENSMUSG00000031314.19	0.00550489	0.131267	-0.760219	0.590407	959	21.483	20.0015	20.5385	30.4841	47.5189	27.0632	1102	898	1053	1343	1968	1153
ENSMUSG00000070644.14	0.00555198	0.131634	7.70714	208.968	965.5	0.116967	0	1.57988	0	0	0	6	0	81	0	0	0
ENSMUSG00000023216.14	0.00555912	0.131634	7.37476	165.968	965.5	0.448374	0	0.897217	0	0	0	23	0	46	0	0	0
ENSMUSG00000023064.5	0.00555414	0.131634	2.83682	7.14444	965.5	1.28664	1.0023	5.69538	0.295081	0.676082	0.140832	66	45	292	13	28	6
ENSMUSG00000022788.17	0.00556048	0.131634	-0.522793	0.696023	965.5	52.2064	45.5937	47.0064	72.431	69.226	66.4023	2678	2047	2410	3191	2867	2829
ENSMUSG00000090553.9	0.00560503	0.132415	0.723898	1.65164	968.5	28.5771	28.5064	35.4366	19.5434	16.0772	20.3932	1465.9	1279.84	1816.82	861	665.84	868.83
ENSMUSG00000035064.18	0.00560042	0.132415	-0.753014	0.593363	968.5	34.5638	30.9378	21.3772	36.4765	65.8454	44.1036	1773	1389	1096	1607	2726.99	1878.99
ENSMUSG00000034487.5	0.00564536	0.13323	-0.727582	0.603915	970	24.8945	19.6229	31.6367	32.0276	49.8611	44.2447	1277	881	1622	1411	2065	1885
ENSMUSG00000018500.3	0.00569369	0.134233	0.972256	1.96191	971	26.5516	30.626	24.849	21.2912	8.9098	11.5952	1362	1375	1274	938	369	494
ENSMUSG00000005540.11	0.00570573	0.134378	-1.88369	0.270989	972	3.84042	1.44777	5.28578	3.72256	25.015	10.3277	197	65	271	164	1036	440
ENSMUSG00000039967.15	0.00571696	0.134502	-0.728664	0.603462	974.5	31.0743	21.5384	24.5954	39.2004	56.2356	32.5322	1594	967	1261	1727	2329	1386
ENSMUSG00000031451.7	0.00573447	0.134502	-0.617905	0.651617	974.5	630.609	464	430.118	649.587	1020.91	669.445	32348	20832	22052	28618	42281	28521
ENSMUSG00000074461.3	0.00572816	0.134502	-7.34721	0.00614144	974.5	0	0	0	0.476669	0.845103	0	0	0	0	21	35	0
ENSMUSG00000117520.2	0.00573345	0.134502	-7.51224	0.00547762	974.5	0	0	0	1.29382	0	0.187776	0	0	0	57	0	8
ENSMUSG00000005886.15	0.00576667	0.134842	-0.675789	0.62599	978	38.6382	28.9555	36.9419	55.0213	71.1335	40.8647	1982	1300	1894	2424	2946	1741
ENSMUSG00000028464.17	0.00575767	0.134842	1.6694	3.18082	978	6.66713	17.596	54.6717	12.2118	8.18543	4.41273	342	790	2803	538	339	188
ENSMUSG00000054169.8	0.00576177	0.134842	-4.23259	0.053194	978	0.0584836	0	0.0195047	0.61286	0.603645	0.422496	3	0	1	27	25	18
ENSMUSG00000014542.4	0.00578716	0.135183	3.92275	15.1658	980	2.8462	2.94009	1.09226	0	0	0.445968	146	132	56	0	0	19
ENSMUSG00000020721.17	0.00579875	0.135316	-0.718696	0.607646	981	38.9111	22.808	28.906	54.2495	58.0465	36.8745	1996	1024	1482	2390	2404	1571
ENSMUSG00000007041.10	0.00581456	0.135547	0.496361	1.41065	982	416.423	467.185	496.707	339.003	279.705	359.779	21361	20975	25466	14935	11584	15328
ENSMUSG00000032353.10	0.0058302	0.135773	0.523377	1.43732	983	69.1276	66.3748	79.9498	46.305	52.831	50.7699	3546	2980	4099	2040	2188	2163
ENSMUSG00000007880.17	0.0058522	0.136147	-0.62997	0.64619	984	45.2078	33.6106	49.2494	79.4222	66.4492	52.3425	2319	1509	2525	3499	2752	2230
ENSMUSG00000003166.21	0.00587939	0.136641	-0.518779	0.697962	985	63.5302	54.88	57.773	92.4107	85.0425	74.9829	3258.87	2463.92	2962	4071.22	3522.04	3194.57
ENSMUSG00000038095.16	0.00589238	0.136804	-0.531456	0.691856	986	84.9724	81.3399	68.3728	124.676	120.74	93.7915	4358.78	3651.88	3505.45	5492.67	5000.47	3995.89
ENSMUSG00000000787.13	0.00590395	0.136933	-0.535797	0.689778	987	252.079	204.267	216.682	281.932	402.807	291.006	12930.8	9170.9	11109.2	12420.7	16682.3	12398
ENSMUSG00000026069.16	0.00591095	0.136957	-0.840884	0.558302	988	13.4707	16.2819	22.1183	27.6241	41.241	24.0588	691	731	1134	1217	1708	1025
ENSMUSG00000034940.16	0.00592075	0.137037	-0.632331	0.645133	989.5	26.1422	23.1644	24.1273	34.865	41.8205	37.1562	1341	1040	1237	1536	1732	1583
ENSMUSG00000037362.9	0.00592638	0.137037	1.26942	2.41064	989.5	28.8714	32.2742	69.4368	34.2748	9.39272	10.492	1481	1449	3560	1510	389	447
ENSMUSG00000045573.10	0.00599831	0.137865	1.29233	2.44923	993.5	12.8469	20.1575	15.7206	3.38208	6.13303	10.3744	659	905	805.99	149	254	441.99
ENSMUSG00000040407.19	0.0059979	0.137865	-0.616896	0.652072	993.5	36.3983	27.2424	28.4455	53.8702	43.7763	43.5875	1867.1	1223.09	1458.39	2373.29	1813	1857
ENSMUSG00000041797.8	0.00598805	0.137865	-0.711239	0.610795	993.5	160.343	174.846	140.629	169.445	384.739	224.838	8225	7850	7210	7465	15934	9579
ENSMUSG00000042734.7	0.00598025	0.137865	4.8006	27.8692	993.5	0.272924	0.178187	1.09226	0	0.0482916	0	14	8	56	0	2	0
ENSMUSG00000056399.3	0.00598925	0.137865	-2.31702	0.200681	993.5	1.01372	0.311828	0.682665	5.22066	3.30797	1.52568	52	14	35	230	137	65
ENSMUSG00000024045.7	0.00597423	0.137865	-0.497841	0.708166	993.5	72.7146	66.1744	72.9671	101.077	108.415	89.6865	3730	2971	3741	4453	4490	3821
ENSMUSG00000105504.5	0.00603534	0.138577	0.75012	1.68193	997	47.5472	38.3994	28.4964	17.9091	27.7435	22.3923	2439	1724	1461	789	1149	954
ENSMUSG00000003316.15	0.00605257	0.138833	-0.485088	0.714453	998	153.539	177.942	155.18	219.313	255.173	206.671	7876	7989	7956	9662	10568	8805
ENSMUSG00000031551.13	0.00610534	0.139903	6.28726	78.1007	999	0.116967	0.200461	0.312075	0	0	0	6	9	16	0	0	0
ENSMUSG00000031068.9	0.00611968	0.140072	0.549551	1.46363	1000.5	56.465	65.1816	61.6831	40.1405	37.3569	47.751	2896.45	2926.43	3162.47	1768.42	1547.14	2034.38
ENSMUSG00000044583.14	0.00612492	0.140072	-0.477065	0.718438	1000.5	110.105	114.04	119.193	168.31	164.626	144.963	5648	5120	6111	7415	6818	6176
ENSMUSG00000025165.13	0.00613598	0.140184	1.30362	2.46848	1002	16.9408	19.3556	13.6338	6.40099	3.11481	10.7032	869	869	699	282	129	456
ENSMUSG00000026511.8	0.00618	0.140443	0.540357	1.45433	1006	66.8575	67.1168	75.7452	52.1485	40.6811	51.3678	3429.55	3013.31	3883.43	2297.44	1684.81	2188.47
ENSMUSG00000029121.17	0.00619023	0.140443	2.18919	4.56051	1006	1.91047	7.81798	3.66689	1.5435	0.845103	0.539856	98	351	188	68	35	23
ENSMUSG00000022091.7	0.00618271	0.140443	-0.625164	0.648346	1006	45.5587	38.2435	31.071	53.0919	72.3891	51.7088	2337	1717	1593	2339	2998	2203
ENSMUSG00000022336.4	0.00616546	0.140443	0.510332	1.42438	1006	82.4233	97.2888	87.6509	62.4655	67.9349	57.2975	4228.02	4367.93	4493.83	2751.96	2813.53	2441.1
ENSMUSG00000024181.10	0.00616957	0.140443	0.545401	1.45943	1006	58.5811	65.5953	65.3213	40.1537	39.4784	50.2066	3005	2945	3349	1769	1635	2139
ENSMUSG00000092278.2	0.00615344	0.140443	-1.37293	0.386107	1006	4.6898	3.06861	5.79095	16.7635	8.17384	10.1779	240.57	137.77	296.9	738.53	338.52	433.62
ENSMUSG00000095366.3	0.00618496	0.140443	1.21073	2.31454	1006	11.5792	13.6333	13.5045	6.27388	6.71881	3.73017	593.97	612.09	692.37	276.4	278.26	158.92
ENSMUSG00000039782.16	0.00619641	0.140444	-0.702014	0.614714	1010	44.623	23.6544	31.8118	64.5092	47.7594	50.5821	2289	1062	1630.98	2842	1977.96	2155
ENSMUSG00000030287.16	0.00622442	0.140939	-0.61343	0.653641	1011	27.1364	23.3426	32.3778	40.4488	43.1485	43.1885	1392	1048	1660	1782	1787	1840
ENSMUSG00000026087.12	0.00624159	0.141188	0.646209	1.56505	1012	34.018	33.0092	38.9509	21.2004	22.5278	23.9884	1745	1482	1997	934	932.99	1022
ENSMUSG00000020485.15	0.00625702	0.141398	0.55939	1.47365	1013	52.5947	52.0303	59.1289	33.2906	37.1599	40.6741	2697.92	2335.98	3031.52	1466.64	1538.98	1732.88
ENSMUSG00000029062.15	0.00627189	0.141454	-0.489641	0.712202	1014.5	98.6424	83.4363	84.5725	134.761	123.796	115.858	5060	3746	4336	5937	5127	4936
ENSMUSG00000021831.10	0.00626956	0.141454	-0.584272	0.666986	1014.5	36.0259	38.1098	35.323	64.6227	54.0624	45.4183	1848	1711	1811	2847	2239	1935
ENSMUSG00000105864.2	0.00628024	0.141503	-7.34171	0.0061649	1016	0	0	0	0	0.941686	0.375552	0	0	0	0	39	16
ENSMUSG00000049659.16	0.00631169	0.142072	-0.491427	0.711321	1017	127.397	110.476	97.075	159.48	155.716	155.69	6535	4960	4977	7026	6449	6633
ENSMUSG00000032580.13	0.00632219	0.142168	-0.513311	0.700613	1018	104.491	75.1283	94.6954	139.187	124.665	127.711	5360	3373	4855	6132	5163	5441
ENSMUSG00000023939.8	0.00633821	0.142389	0.86156	1.817	1019	21.5025	21.4264	24.0101	11.7805	10.5034	14.5526	1103	961.97	1230.99	519	435	620
ENSMUSG00000031932.15	0.0063635	0.142677	7.27722	155.118	1020.5	0	0.556836	0.70217	0	0	0	0	25	36	0	0	0
ENSMUSG00000024387.14	0.00635961	0.142677	0.612973	1.52941	1020.5	38.2093	39.5353	46.8503	30.3706	24.9668	26.1243	1960	1775	2402	1338	1034	1113
ENSMUSG00000039852.18	0.00638351	0.142846	-0.577347	0.670195	1022.5	35.1877	29.5568	32.9435	51.4349	51.5754	42.766	1805	1327	1689	2266	2136	1822
ENSMUSG00000003072.16	0.00638277	0.142846	0.488484	1.40297	1022.5	109.13	114.508	121.69	88.093	74.1518	83.8889	5598	5141	6239	3881	3071	3574
ENSMUSG00000090877.4	0.00639873	0.142907	-0.867766	0.547995	1024.5	5076.2	1495.2	3493.53	6374.93	6248.74	5743.21	260391	67129.1	179112	280852	258792	244684
ENSMUSG00000006740.15	0.00639422	0.142907	-0.481389	0.716288	1024.5	107.958	103.209	104.56	161.103	149.867	129.815	5537.84	4633.74	5360.73	7097.52	6206.77	5530.62
ENSMUSG00000026904.18	0.00640985	0.143	7.55052	187.471	1026.5	0.136462	0	1.38483	0	0	0	7	0	71	0	0	0
ENSMUSG00000028961.16	0.00641541	0.143	0.493277	1.40764	1026.5	143.733	151.927	124.05	109.679	98.1768	90.2968	7373	6821	6360	4832	4066	3847
ENSMUSG00000027284.17	0.00642513	0.143078	-0.791239	0.577848	1028	17.4092	13.6561	13.2574	26.7205	26.741	23.2535	893.03	613.11	679.7	1177.19	1107.48	990.69
ENSMUSG00000022974.13	0.00645117	0.143518	-0.570186	0.67353	1029	48.195	37.4514	44.0606	62.5622	54.7221	75.3127	2472.23	1681.44	2258.97	2756.22	2266.32	3208.62
ENSMUSG00000000167.15	0.00647382	0.143831	4.93741	30.6414	1030.5	0.233935	0.512289	0.215527	0	0	0.023472	12	23	11.05	0	0	1
ENSMUSG00000020893.18	0.0064778	0.143831	-0.537316	0.689052	1030.5	58.6981	51.2512	50.6147	74.0426	91.5126	67.482	3011	2301	2595	3262	3790	2875
ENSMUSG00000026082.12	0.00648894	0.143883	-0.789899	0.578384	1032.5	21.1742	13.2391	14.4054	28.5305	30.2025	25.6939	1086.16	594.39	738.56	1256.93	1250.84	1094.66
ENSMUSG00000105906.2	0.00649272	0.143883	2.36429	5.149	1032.5	2.94368	16.7942	3.60837	0.385875	2.94579	1.19707	151	754	185	17	122	51
ENSMUSG00000005220.11	0.00655784	0.144366	5.8956	59.5324	1037	0.935738	0	0.916722	0.0226985	0	0	48	0	47	1	0	0
ENSMUSG00000031990.16	0.00654422	0.144366	4.31877	19.9563	1037	0.370396	0.787589	5.3125	0.315056	0	0	19	35.36	272.37	13.88	0	0
ENSMUSG00000071392.7	0.00655865	0.144366	6.28348	77.8963	1037	0.136462	0.356375	0.136533	0	0	0	7	16	7	0	0	0
ENSMUSG00000020653.13	0.00655548	0.144366	-0.596552	0.661332	1037	65.8331	40.9386	57.5974	70.9102	90.4502	87.2219	3377	1838	2953	3124	3746	3716
ENSMUSG00000021275.17	0.0065301	0.144366	-0.883607	0.542011	1037	12.1256	10.8249	11.4103	19.6342	25.1841	18.5898	622	486	585	865	1043	792
ENSMUSG00000022000.12	0.00653687	0.144366	-0.605409	0.657285	1037	32.6534	34.3679	47.3965	54.6581	66.908	52.5303	1675	1543	2430	2408	2771	2238
ENSMUSG00000042428.7	0.00654814	0.144366	7.28923	156.415	1037	0.389891	0	0.877712	0	0	0	20	0	45	0	0	0
ENSMUSG00000117412.2	0.00657385	0.144562	-7.67645	0.0048883	1041	0	0	0	1.5889	0.0724374	0	0	0	0	70	3	0
ENSMUSG00000019820.12	0.00662583	0.145347	-0.725192	0.604917	1043	26.2981	26.3272	39.7116	48.0755	67.3185	37.2735	1349	1182	2036	2118	2788	1588
ENSMUSG00000020676.3	0.00662174	0.145347	2.07438	4.21164	1043	1.91047	4.85561	6.69012	1.22572	1.37631	0.5868	98	218	343	54	57	25
ENSMUSG00000016552.14	0.00662859	0.145347	-0.926966	0.525963	1043	37.0591	34.0561	25.9218	31.551	101.412	51.5445	1901	1529	1329	1390	4200	2196
ENSMUSG00000036632.10	0.00666908	0.145676	0.562687	1.47702	1046.5	56.9436	51.6298	50.8488	31.0516	37.595	39.2921	2921	2318	2607	1368	1557	1674
ENSMUSG00000025888.7	0.00666523	0.145676	0.533626	1.44756	1046.5	100.475	115.198	96.7629	64.5319	63.6966	87.5975	5154	5172	4961	2843	2638	3732
ENSMUSG00000076752.3	0.00666886	0.145676	3.50709	11.3695	1046.5	0.877254	2.20507	1.55199	0	0.0482916	0.35208	45	99	79.57	0	2	15
ENSMUSG00000033610.17	0.00665302	0.145676	-1.26401	0.416385	1046.5	5.98482	6.41475	3.88144	14.232	16.564	8.30909	307	288	199	627	686	354
ENSMUSG00000041538.17	0.00669473	0.146097	-0.732858	0.601711	1049	20.4693	17.1283	21.9428	25.9671	41.6032	31.4055	1050	769	1125	1144	1723	1338
ENSMUSG00000034875.6	0.00670223	0.146121	0.704305	1.62936	1050	28.8519	36.8848	27.5206	18.441	17.7534	21.0309	1480	1656	1410.97	812.43	735.26	896
ENSMUSG00000003847.17	0.00672087	0.146388	-0.679034	0.624583	1051	30.0996	23.0753	20.6165	46.4639	38.0296	33.6588	1544	1036	1057	2047	1575	1434
ENSMUSG00000038642.11	0.00673418	0.146539	0.526443	1.44037	1052	2826.01	2653.52	2748.92	2150.69	1432.57	2129.45	144964	119134	140936	94750	59330	90723
ENSMUSG00000027130.16	0.00677104	0.147173	-0.548664	0.683653	1053.5	66.8858	45.9423	51.1681	85.5748	77.5399	76.7907	3431	2062.65	2623.37	3770.06	3211.32	3271.59
ENSMUSG00000078974.11	0.00677619	0.147173	0.956508	1.94061	1053.5	19.353	18.088	23.0212	11.1618	7.60086	12.3888	992.74	812.09	1180.29	491.74	314.79	527.81
ENSMUSG00000045534.5	0.00684376	0.147939	6.11395	69.26	1057	0	0.245008	1.91146	0.0226985	0	0	0	11	98	1	0	0
ENSMUSG00000030830.19	0.00683426	0.147939	0.744869	1.67582	1057	82.6959	94.1275	62.3371	33.5938	70.6023	38.5175	4242	4226	3196	1480	2924	1641
ENSMUSG00000032135.16	0.00683328	0.147939	1.75378	3.37241	1057	6.0628	6.72658	15.9158	4.92558	1.20729	2.37067	311	302	816	217	50	101
ENSMUSG00000024346.7	0.00683019	0.147939	0.746058	1.6772	1057	25.0895	31.9401	26.5654	15.6847	15.0428	19.1062	1287	1434	1362	691	623	814
ENSMUSG00000024843.16	0.00684314	0.147939	-0.492826	0.710632	1057	98.2135	82.8786	103.433	133.092	120.849	146.463	5038	3720.96	5302.95	5863.47	5004.98	6239.89
ENSMUSG00000014763.9	0.00685053	0.147946	-0.664955	0.630708	1060	45.0702	33.7661	39.3603	83.6893	58.3121	45.4138	2311.94	1515.98	2017.99	3686.99	2415	1934.81
ENSMUSG00000042116.4	0.00687766	0.148252	2.01536	4.04282	1061.5	2.74873	3.16283	10.4545	1.70239	1.4246	0.915408	141	142	536	75	59	39
ENSMUSG00000039691.11	0.0068757	0.148252	-4.63511	0.0402432	1061.5	0.331407	0.111367	0.0585142	0	12.3626	0.305136	17	5	3	0	512	13
ENSMUSG00000034647.16	0.006928	0.149196	-0.629568	0.64637	1063	29.0948	22.8376	35.7477	48.0283	45.6271	42.0221	1492.46	1025.33	1832.77	2115.92	1889.65	1790.31
ENSMUSG00000033191.15	0.00695617	0.149662	3.27797	9.69989	1064	1.36462	2.27189	12.5025	1.02143	0	0.633744	70	102	641	45	0	27
ENSMUSG00000042197.14	0.00699266	0.150306	-0.598759	0.660322	1065	34.8757	26.9509	28.2038	43.5131	51.1167	41.7332	1789	1210	1446	1917	2117	1778
ENSMUSG00000023132.9	0.00700306	0.150388	1.41592	2.66829	1066	11.0924	9.93395	8.50406	5.62924	2.80091	2.62886	569	446	436	248	116	112
ENSMUSG00000104346.2	0.00701871	0.150583	5.62044	49.1949	1067	0.564367	0	1.35967	0.030643	0	0	28.95	0	69.71	1.35	0	0
ENSMUSG00000035248.10	0.00702885	0.15066	-0.526361	0.694304	1068	226.993	185.4	170.143	240.546	336.849	261.646	11643.9	8323.83	8723.19	10597.4	13950.6	11147.2
ENSMUSG00000044167.7	0.00703929	0.150742	-0.721532	0.606453	1069	40.6839	34.0608	43.744	43.3138	94.2435	57.8512	2086.94	1529.21	2242.74	1908.22	3903.1	2464.69
ENSMUSG00000029561.18	0.00706534	0.151159	-0.476012	0.718962	1070	264.95	276.837	255.843	426.256	338.935	344.217	13591	12429	13117	18779	14037	14665
ENSMUSG00000025651.15	0.00708494	0.151437	0.459871	1.37542	1071	232.414	259.686	237.002	179.477	164.167	186.438	11922	11659	12151	7907	6799	7943
ENSMUSG00000027947.12	0.00714966	0.152414	-0.496448	0.70885	1073	99.8854	98.6713	100.051	118.729	164.804	137.738	5123.76	4430	5129.57	5230.71	6825.36	5868.17
ENSMUSG00000040651.10	0.00714832	0.152414	-0.772254	0.585502	1073	16.5747	17.0924	12.9312	29.166	24.5425	25.8739	850.22	767.39	662.98	1284.93	1016.43	1102.33
ENSMUSG00000022504.11	0.00715063	0.152414	-0.470354	0.721787	1073	144.707	168.432	154.496	196.728	213.714	237.434	7422.93	7562	7920.98	8666.98	8850.98	10115.6
ENSMUSG00000039959.14	0.00718361	0.15269	-0.551783	0.682177	1076	95.7572	65.1498	84.943	128.814	131.57	100.038	4912	2925	4355	5675	5449	4262
ENSMUSG00000037933.17	0.00717958	0.15269	-0.486806	0.713603	1076	67.0807	71.2304	60.9717	94.8572	91.6816	92.7144	3441	3198	3126	4179	3797	3950
ENSMUSG00000050370.6	0.00718291	0.15269	0.982134	1.97539	1076	26.92	20.1784	28.2409	18.6795	7.38861	12.063	1380.9	905.94	1447.9	822.94	306	513.93
ENSMUSG00000024769.8	0.00719138	0.152713	-1.72648	0.302187	1078	2.72924	1.33641	1.32632	4.92558	8.04055	4.90565	140	60	68	217	333	209
ENSMUSG00000039908.15	0.00722278	0.153238	-0.707603	0.612337	1079	27.0584	17.1951	21.7673	39.677	29.4096	38.7523	1388	772	1116	1748	1218	1651
ENSMUSG00000029048.4	0.00726601	0.153444	0.473516	1.38849	1082	116.304	121.568	130.116	86.4814	83.0133	95.531	5966	5458	6671	3810	3438	4070
ENSMUSG00000105432.2	0.00725621	0.153444	6.66224	101.282	1082	4.34085	0	0.0236007	0	0.0354943	0	222.67	0	1.21	0	1.47	0
ENSMUSG00000110088.2	0.00726251	0.153444	-2.81005	0.14259	1082	0.0779782	0.267281	0.214552	1.79318	1.20729	0.962352	4	12	11	79	50	41
ENSMUSG00000058655.10	0.00726043	0.153444	-0.520103	0.697322	1082	84.119	64.6821	68.7931	91.2935	118.532	102.244	4315	2904	3527	4022	4909	4356
ENSMUSG00000034345.15	0.00724292	0.153444	0.692621	1.61622	1082	26.1422	30.381	31.1295	17.4779	18.3025	18.449	1341	1364	1596	770	758	786
ENSMUSG00000009549.15	0.00730356	0.153529	0.50981	1.42386	1087	70.6287	76.0861	90.4434	52.8649	56.308	57.389	3623	3416	4637	2329	2332	2445
ENSMUSG00000034640.10	0.00728546	0.153529	-0.470915	0.721507	1087	574.631	503.866	457.005	661.765	717.08	749.352	29476.5	22621.8	23430.5	29154.5	29697.9	31925.3
ENSMUSG00000102644.6	0.00727768	0.153529	-0.570122	0.67356	1087	29.1373	31.3352	31.0384	48.628	39.9437	47.2862	1494.64	1406.84	1591.33	2142.34	1654.27	2014.58
ENSMUSG00000025362.7	0.00729758	0.153529	0.517935	1.4319	1087	60.1479	68.9207	68.9983	50.5056	44.9674	42.842	3085.37	3094.3	3537.52	2225.06	1862.33	1825.24
ENSMUSG00000022353.11	0.00729269	0.153529	-0.627788	0.647168	1087	82.7348	50.6275	58.6702	95.1523	123.047	78.5608	4244	2273	3008	4192	5096	3347
ENSMUSG00000029680.3	0.00731033	0.15353	6.49546	90.2251	1090	0.253429	0.0445469	0.429104	0	0	0	13	2	22	0	0	0
ENSMUSG00000046861.10	0.00734202	0.153914	-0.565275	0.675827	1091.5	38.9655	39.0404	31.2475	50.5828	60.2839	50.791	1998.79	1752.78	1602.05	2228.46	2496.66	2163.9
ENSMUSG00000020074.8	0.00733894	0.153914	-0.493348	0.710375	1091.5	75.0735	66.3303	64.8707	92.4965	108.56	89.3321	3851	2978	3325.9	4075	4496	3805.9
ENSMUSG00000046410.11	0.00734959	0.153931	-0.661103	0.632395	1093	49.4382	29.2896	37.6246	51.3441	77.0975	55.5817	2536	1315	1929	2262	3193	2368
ENSMUSG00000089762.4	0.0074161	0.154047	-0.727762	0.60384	1100.5	31.3277	20.9148	24.654	53.4778	29.144	44.7376	1607	939	1264	2356	1207	1906
ENSMUSG00000078784.9	0.00743531	0.154047	0.69521	1.61912	1100.5	27.5238	32.1348	30.1908	21.0735	16.1721	18.2373	1411.87	1442.74	1547.87	928.41	669.77	776.98
ENSMUSG00000074457.11	0.00741811	0.154047	1.82489	3.54281	1100.5	3.47003	5.56836	12.7561	2.38335	1.06242	2.69928	178	250	654	105	44	115
ENSMUSG00000039158.12	0.0074452	0.154047	-0.453857	0.730088	1100.5	157.204	168.654	155.492	226.917	228.033	204.347	8064	7572	7972	9997	9444	8706
ENSMUSG00000086494.2	0.00739246	0.154047	4.97718	31.4978	1100.5	0.175451	0.64593	0.175542	0	0.0241458	0	9	29	9	0	1	0
ENSMUSG00000049409.10	0.00741635	0.154047	4.41769	21.3725	1100.5	0.662814	0.222734	2.78917	0	0	0.164304	34	10	143	0	0	7
ENSMUSG00000013974.4	0.00740782	0.154047	1.07507	2.10683	1100.5	23.8028	32.8979	14.0239	16.0252	10.0205	7.51104	1221	1477	719	706	415	320
ENSMUSG00000001056.4	0.00738162	0.154047	0.6317	1.54939	1100.5	34.7588	32.8533	40.4723	21.7906	23.349	24.6221	1783	1475	2075	960	967	1049
ENSMUSG00000070394.11	0.00744933	0.154047	0.694349	1.61815	1100.5	36.8837	34.212	39.7701	27.556	16.5157	24.4343	1892	1536	2039	1214	684	1041
ENSMUSG00000021281.16	0.00738064	0.154047	0.560208	1.47448	1100.5	193.851	206.933	131.186	132.127	124.686	103.956	9943.84	9290.56	6725.86	5820.97	5163.9	4428.92
ENSMUSG00000025280.9	0.0074288	0.154047	-0.76813	0.587178	1100.5	18.6563	16.9724	13.6728	31.0062	21.9968	30.9596	957	762	701	1366	911	1319
ENSMUSG00000055538.8	0.00739464	0.154047	-0.504354	0.704976	1100.5	97.6677	96.7335	72.5771	119.099	135.41	124.19	5010	4343	3721	5247	5608	5291
ENSMUSG00000022801.14	0.00737697	0.154047	-0.623979	0.648879	1100.5	48.1084	35.6152	30.7732	49.6719	69.8726	56.9271	2467.79	1599	1577.73	2188.33	2893.78	2425.32
ENSMUSG00000024730.8	0.00743849	0.154047	0.544852	1.45887	1100.5	57.4114	70.7627	57.7145	40.9709	38.2711	48.1645	2945	3177	2959	1805	1585	2052
ENSMUSG00000029377.6	0.0074622	0.154174	7.23021	150.145	1108	0.350902	0.868664	0	0	0	0	18	39	0	0	0	0
ENSMUSG00000030956.16	0.0074744	0.154287	-0.539594	0.687964	1109	46.7869	37.9985	40.2382	54.0452	67.1012	60.6047	2400	1706	2063	2381	2779	2582
ENSMUSG00000032112.11	0.00748168	0.154298	0.577259	1.49201	1110	46.5797	50.8433	48.2923	33.9441	26.9491	36.7607	2389.37	2282.69	2475.93	1495.43	1116.1	1566.15
ENSMUSG00000028760.17	0.00752132	0.154976	-0.490211	0.711921	1111	80.6099	72.6782	72.2455	103.868	118.677	94.2635	4135	3263	3704	4576	4915	4016
ENSMUSG00000072974.5	0.00753428	0.155103	-3.69824	0.0770402	1112	0.0389891	0.0445469	0.0390094	0.408574	0.362187	0.915408	2	2	2	18	15	39
ENSMUSG00000070343.4	0.00757537	0.155411	0.760622	1.69422	1114.5	23.6972	27.1858	28.7864	17.8647	13.8923	15.2601	1215.58	1220.55	1475.87	787.04	575.35	650.14
ENSMUSG00000031503.14	0.00756562	0.155411	1.21034	2.31391	1114.5	17.7595	16.3264	50.3612	11.1904	17.7955	7.51104	911	733	2582	493	737	320
ENSMUSG00000011148.15	0.00757064	0.155411	0.557656	1.47188	1114.5	70.6677	82.3672	64.8532	60.1511	42.3517	45.5122	3625	3698	3325	2650	1754	1939
ENSMUSG00000033228.9	0.00757637	0.155411	-0.48449	0.71475	1114.5	69.732	66.6198	75.7608	104.191	104.093	88.4941	3577	2991	3884.23	4590.2	4311	3770.2
ENSMUSG00000020153.15	0.00758916	0.155534	0.496592	1.41088	1117	67.2952	66.6421	63.4293	46.986	46.1668	46.7327	3452	2992	3252	2070	1912	1991
ENSMUSG00000037885.19	0.007616	0.155666	-0.665232	0.630587	1119	37.644	29.98	20.753	43.0137	51.0201	46.1225	1931	1346	1064	1895	2113	1965
ENSMUSG00000092051.3	0.00760891	0.155666	-3.12844	0.114352	1119	0.0974727	0.0890937	0.0780189	0.749052	1.15876	0.46944	5	4	4	33	47.99	20
ENSMUSG00000058546.9	0.00761228	0.155666	0.48089	1.3956	1119	108.262	119.521	135.326	85.9158	91.6949	82.5705	5553.46	5366.06	6938.13	3785.08	3797.55	3517.83
ENSMUSG00000089768.3	0.00763577	0.155931	3.75889	13.5375	1121	0.474692	0.356375	0.655944	0.0283732	0.025836	0.0481176	24.35	16	33.63	1.25	1.07	2.05
ENSMUSG00000058600.14	0.00764594	0.155999	0.534685	1.44863	1122	50.6084	53.1295	59.4492	37.3357	37.0872	38.2255	2596.03	2385.33	3047.94	1644.85	1535.97	1628.56
ENSMUSG00000046618.8	0.00765563	0.156058	4.15347	17.7959	1123	0.292418	1.8487	3.84243	0	0	0.328608	15	83	197	0	0	14
ENSMUSG00000002428.13	0.00769068	0.156539	-0.558468	0.679023	1124.5	42.0885	39.0674	32.9045	57.223	61.1369	49.6191	2158.99	1753.99	1687	2521	2531.99	2113.97
ENSMUSG00000053835.18	0.0076929	0.156539	-0.561064	0.677802	1124.5	32.7216	42.3926	34.7545	58.8743	53.4646	49.7376	1678.5	1903.28	1781.85	2593.75	2214.24	2119.02
ENSMUSG00000064215.14	0.0077095	0.156737	0.571802	1.48638	1126	42.7515	45.3487	52.4482	28.9179	35.0356	30.6075	2193	2036	2689	1274	1451	1304
ENSMUSG00000020427.12	0.00773872	0.157029	1.86623	3.64578	1130	8.48013	4.54378	8.75762	0.544765	2.70433	2.72275	435	204	449	24	112	116
ENSMUSG00000042529.15	0.00773469	0.157029	7.18622	145.636	1130	0	0.400922	0.780189	0	0	0	0	18	40	0	0	0
ENSMUSG00000039110.16	0.0077694	0.157029	5.5873	48.078	1130	0.116967	1.35868	0.0390094	0	0	0.023472	6	61	2	0	0	1
ENSMUSG00000078941.10	0.00774727	0.157029	0.515412	1.4294	1130	75.6864	70.8881	72.3949	50.5204	43.7957	58.8699	3882.44	3182.63	3711.66	2225.71	1813.8	2508.09
ENSMUSG00000007817.16	0.00775892	0.157029	-0.564407	0.676233	1130	105.912	69.894	79.7521	139.708	136.178	102.053	5432.88	3138	4088.86	6154.94	5639.83	4347.86
ENSMUSG00000043881.10	0.00777188	0.157029	-0.997453	0.500883	1130	13.4787	6.56287	10.8239	16.7043	21.3082	23.6398	691.41	294.65	554.94	735.92	882.48	1007.15
ENSMUSG00000024914.17	0.00775718	0.157029	0.566496	1.48092	1130	39.6129	41.1836	45.4265	28.3051	27.985	28.941	2032	1849	2329	1247	1159	1233
ENSMUSG00000113948.2	0.00778823	0.157221	1.0199	2.02779	1134	14.7272	15.3279	17.5414	8.68718	6.353	8.42621	755.45	688.17	899.34	382.72	263.11	358.99
ENSMUSG00000044080.10	0.00780541	0.15729	0.596883	1.51245	1135.5	39.2035	37.2635	38.1707	24.1739	27.2123	24.4109	2011	1673	1957	1065	1127	1040
ENSMUSG00000038880.14	0.00780158	0.15729	0.773825	1.7098	1135.5	24.4311	22.314	25.6659	13.462	13.2452	15.642	1253.23	1001.82	1315.88	593.08	548.55	666.41
ENSMUSG00000084416.4	0.00781731	0.157391	0.704911	1.63004	1137	26.4237	27.5649	33.3893	20.0222	17.0206	16.5581	1355.44	1237.57	1711.86	882.09	704.91	705.44
ENSMUSG00000018476.8	0.00784487	0.157807	-0.506841	0.703762	1138	88.3986	97.9808	91.6761	151.488	138.365	105.237	4534.53	4399	4700.2	6673.9	5730.41	4483.53
ENSMUSG00000046709.19	0.00787263	0.157978	-4.6569	0.03964	1140.5	0.0584836	0	0	0.499368	1.03827	0.164304	3	0	0	22	43	7
ENSMUSG00000040054.18	0.00787431	0.157978	-0.579757	0.669077	1140.5	36.1464	27.8318	28.9194	50.3942	44.4396	44.0243	1854.18	1249.55	1482.69	2220.15	1840.47	1875.61
ENSMUSG00000048763.12	0.00788095	0.157978	-6.34537	0.0122985	1140.5	0	0	0	0.113493	0.0963417	0.445968	0	0	0	5	3.99	19
ENSMUSG00000097636.9	0.00786279	0.157978	-1.77783	0.291622	1140.5	2.02158	0.962881	1.77688	5.82694	7.307	3.22599	103.7	43.23	91.1	256.71	302.62	137.44
ENSMUSG00000019302.17	0.00791957	0.158593	-0.5329	0.691164	1144	115.895	112.614	95.7682	153.578	191.669	123.932	5945	5056	4910	6766	7938	5280
ENSMUSG00000049354.9	0.00793177	0.158593	-0.553069	0.681568	1144	95.4648	91.3879	74.5468	104.822	161.704	117.008	4897	4103	3821.99	4618	6697	4985
ENSMUSG00000033306.16	0.00793243	0.158593	-0.589519	0.664564	1144	48.4439	42.0522	49.815	90.9303	56.646	63.5622	2485	1888	2554	4006	2346	2708
ENSMUSG00000051510.14	0.00795713	0.158948	-0.531561	0.691806	1146	64.7737	64.519	63.3624	115.451	82.7083	80.3158	3322.66	2896.68	3248.57	5086.29	3425.37	3421.77
ENSMUSG00000048410.18	0.00797085	0.159083	-0.958924	0.51444	1147	12.3011	8.14116	8.79663	21.5634	19.2683	16.0208	631	365.51	451	949.99	798	682.55
ENSMUSG00000064158.7	0.00801563	0.159738	6.33311	80.6223	1148.5	0.389891	0.200461	0.0596844	0	0	0	20	9	3.06	0	0	0
ENSMUSG00000111343.2	0.00801761	0.159738	-7.17001	0.00694405	1148.5	0	0	0	0.885243	0	0.281664	0	0	0	39	0	12
ENSMUSG00000027200.18	0.00805977	0.160021	-1.16269	0.446678	1151.5	19.6895	13.1636	23.4057	17.6595	79.8502	28.4715	1010	591	1200	778	3307	1213
ENSMUSG00000041638.19	0.00805945	0.160021	-0.630046	0.646156	1151.5	34.2517	38.1896	23.7567	52.2963	53.9642	42.6017	1756.99	1714.58	1218	2303.95	2234.93	1815
ENSMUSG00000062981.6	0.00805943	0.160021	0.513674	1.42768	1151.5	61.6018	63.9916	72.3623	49.1192	41.5788	47.9528	3159.95	2873	3709.99	2163.98	1721.99	2042.98
ENSMUSG00000021384.15	0.00804219	0.160021	0.556329	1.47052	1151.5	76.1652	103.237	97.7381	69.344	49.8611	69.2424	3907	4635	5011	3055	2065	2950
ENSMUSG00000039131.16	0.00808539	0.160079	6.46048	88.0641	1157	0.0389891	0.439455	0.234057	0	0	0	2	19.73	12	0	0	0
ENSMUSG00000063856.9	0.00807104	0.160079	0.544677	1.45869	1157	1837.38	2446.25	2430.01	1596.84	1183.8	1821.85	94251	109828	124586	70350	49027	77618
ENSMUSG00000020189.16	0.00809948	0.160079	-0.502564	0.705851	1157	58.1912	55.9509	49.2299	78.9455	83.6893	68.8199	2985	2512	2524	3478	3466	2932
ENSMUSG00000108218.3	0.00808621	0.160079	-5.71671	0.0190151	1157	0	0	0.0390094	2.08827	0	0.422496	0	0	2	92	0	18
ENSMUSG00000021040.16	0.00811164	0.160079	0.691475	1.61493	1157	25.9583	28.4853	30.4886	16.8748	16.7144	18.9992	1331.57	1278.89	1563.14	743.43	692.23	809.44
ENSMUSG00000046761.14	0.00809809	0.160079	3.75529	13.5038	1157	0.194945	1.20277	2.16502	0.0680956	0	0.187776	10	54	111	3	0	8
ENSMUSG00000041229.16	0.00810825	0.160079	-0.614694	0.653068	1157	28.3841	23.8548	27.8527	41.4475	46.9877	34.2222	1456	1071	1428	1826	1946	1458
ENSMUSG00000032009.9	0.00812665	0.160099	-1.26067	0.417349	1161.5	4.42526	3.67512	5.81241	10.8272	14.1977	8.33256	227	165	298	477	588	355
ENSMUSG00000048758.15	0.00812364	0.160099	0.48307	1.39772	1161.5	77.6631	81.6682	87.9591	61.2799	57.7966	57.8448	3983.84	3666.62	4509.63	2699.73	2393.65	2464.42
ENSMUSG00000047126.18	0.00816412	0.160699	-0.502301	0.70598	1163	588.199	610.092	480.363	735.433	947.534	694.794	30172.5	27391	24628	32400	39242.2	29601
ENSMUSG00000028268.15	0.00818407	0.160953	0.489215	1.40368	1164	182.188	194.285	150.254	110.92	129.306	135.014	9345.59	8722.73	7703.46	4886.67	5355.21	5752.15
ENSMUSG00000115756.2	0.00820014	0.161131	-4.05971	0.059966	1165	0.0584836	0.0445469	0	0.204287	0.590848	1.04356	3	2	0	9	24.47	44.46
ENSMUSG00000038393.15	0.00822892	0.161419	-0.635048	0.643919	1166.5	336.368	198.232	313.995	370.504	575.218	372.182	17254.5	8899.93	16098.4	16322.8	23822.7	15856.4
ENSMUSG00000030706.18	0.00822632	0.161419	0.649673	1.56881	1166.5	30.4637	30.7405	35.5928	22.1835	19.51	20.004	1562.68	1380.14	1824.83	977.31	808.01	852.25
ENSMUSG00000028692.15	0.00827608	0.161706	0.447675	1.36384	1170.5	746.855	730.546	750.425	530.17	510.515	592.809	38311	32799	38474	23357	21143	25256
ENSMUSG00000056004.17	0.00828591	0.161706	7.18349	145.361	1170.5	0.311913	0.868664	0	0	0	0	16	39	0	0	0	0
ENSMUSG00000004849.15	0.00825472	0.161706	0.488307	1.4028	1170.5	76.9255	74.616	78.8381	58.8346	49.6196	55.7695	3946	3350	4042	2592	2055	2376
ENSMUSG00000009628.15	0.00828231	0.161706	3.81319	14.0567	1170.5	0.331407	1.0023	0.409599	0.0453971	0	0.070416	17	45	21	2	0	3
ENSMUSG00000023169.16	0.00826682	0.161706	-0.516436	0.699096	1170.5	110.281	103.015	99.7079	182.518	119.111	146.09	5657	4625	5111.99	8040.98	4933	6224
ENSMUSG00000103144.2	0.0082645	0.161706	-8.28387	0.00320854	1170.5	0	0	0	0	2.53772	0	0	0	0	0	105.1	0
ENSMUSG00000038371.16	0.00830859	0.16201	-0.607398	0.656379	1174	65.6771	56.2404	39.0289	72.9531	98.201	74.0541	3369	2525	2001	3214	4067	3155
ENSMUSG00000032624.17	0.00836681	0.163007	-0.504741	0.704787	1175	46.28	40.6936	42.7543	58.9027	60.606	64.5715	2374	1827	2192	2595	2510	2751
ENSMUSG00000038403.11	0.00839436	0.163102	7.23046	150.171	1177.5	0	0.222734	0.994741	0	0	0	0	10	51	0	0	0
ENSMUSG00000031489.16	0.00837948	0.163102	7.10207	137.384	1177.5	0	0.490016	0.624151	0	0	0	0	22	32	0	0	0
ENSMUSG00000038462.4	0.00839783	0.163102	0.508488	1.42256	1177.5	66.7103	79.1821	84.553	56.6555	48.3157	57.0135	3422	3555	4335	2496	2001	2429
ENSMUSG00000022487.15	0.00840019	0.163102	6.04682	66.1112	1177.5	0.136462	0.200461	0.195047	0	0	0	7	9	10	0	0	0
ENSMUSG00000105128.2	0.00842279	0.163402	-4.1232	0.0573844	1180	0.0194945	0	0.156038	0.885243	2.22141	0.11736	1	0	8	39	92	5
ENSMUSG00000024960.10	0.00848918	0.164551	-0.516154	0.699234	1181	47.7031	53.8794	53.4429	73.0439	85.5727	63.0927	2447	2419	2740	3218	3544	2688
ENSMUSG00000022450.7	0.00850188	0.164657	0.597986	1.5136	1182	36.9422	40.3372	41.7011	28.3505	22.5522	27.697	1895	1811	2138	1249	934	1180
ENSMUSG00000044636.7	0.00851371	0.164747	-0.785652	0.58009	1183	13.4122	13.6536	16.4425	21.1096	24.0251	29.8798	688	613	843	930	995	1273
ENSMUSG00000053931.12	0.00853914	0.165059	0.869198	1.82665	1188.5	23.4681	31.8708	45.4571	11.4394	23.4427	20.3023	1203.83	1430.89	2330.57	503.97	970.88	864.96
ENSMUSG00000076522.3	0.00859577	0.165059	6.56689	94.8048	1188.5	0	0	102.575	0	0.651937	0.422496	0	0	5259	0	27	18
ENSMUSG00000058838.10	0.0085668	0.165059	1.04418	2.06219	1188.5	13.1859	13.9891	16.318	7.80671	7.05589	6.2236	676.39	628.06	836.62	343.93	292.22	265.15
ENSMUSG00000020941.8	0.00859682	0.165059	-0.474951	0.719491	1188.5	57.6064	58.3339	55.1199	79.3087	79.2948	79.1476	2955	2618.99	2825.98	3494	3284	3372
ENSMUSG00000095079.7	0.00858398	0.165059	3.46878	11.0715	1188.5	61.5638	295.68	1028.19	48.9834	0.0241458	76.1197	3158	13275	52715	2158	1	3243
ENSMUSG00000021486.8	0.00858056	0.165059	0.473469	1.38844	1188.5	192.791	195.433	226.78	162.524	132.268	148.149	9889.5	8774.26	11627	7160.1	5477.88	6311.73
ENSMUSG00000021702.8	0.00855621	0.165059	-7.07379	0.00742298	1188.5	0	0	0	0.340478	0	0.751104	0	0	0	15	0	32
ENSMUSG00000021895.11	0.00860194	0.165059	-0.579801	0.669056	1188.5	195.569	180.771	131.559	215.613	327.32	216.2	10032	8116	6745	9499	13556	9210.98
ENSMUSG00000021945.10	0.00855019	0.165059	-0.570494	0.673386	1188.5	33.7435	27.8748	30.9733	52.2159	41.8997	43.3967	1730.92	1251.48	1587.99	2300.41	1735.28	1848.87
ENSMUSG00000024180.15	0.00857957	0.165059	-0.556695	0.679858	1188.5	61.0179	61.2297	41.545	88.9329	80.5262	71.4487	3130	2749	2130	3918	3335	3044
ENSMUSG00000038412.9	0.00863622	0.165578	0.636324	1.55436	1194	33.8018	33.9879	34.5908	24.324	18.918	22.6176	1733.91	1525.94	1773.46	1071.61	783.49	963.6
ENSMUSG00000029178.15	0.00865897	0.165875	-0.455043	0.729488	1195	125.547	107.97	121.721	164.838	159.797	162.352	6440.12	4847.5	6240.61	7262.07	6618	6916.86
ENSMUSG00000100783.2	0.00868767	0.166286	6.18977	72.9973	1196	0.0779782	0.178187	0.33158	0	0	0	4	8	17	0	0	0
ENSMUSG00000030189.16	0.00871749	0.166717	0.523715	1.43765	1197	65.989	81.8549	74.2545	59.2205	43.728	51.521	3385	3675	3807	2609	1811	2195
ENSMUSG00000035901.15	0.00875909	0.167373	-0.463316	0.725317	1198	97.5117	101.433	84.2604	126.635	137.583	126.232	5002	4554	4320	5579	5698	5378
ENSMUSG00000026219.15	0.00876719	0.167379	-0.492046	0.711016	1199.5	82.8908	65.1275	75.8929	97.9215	117.832	99.1926	4252	2924	3891	4314	4880	4226
ENSMUSG00000090523.3	0.00877401	0.167379	-0.81299	0.569201	1199.5	27.5458	22.2734	20.831	29.3946	64.3968	30.3493	1413	1000	1068	1295	2667	1293
ENSMUSG00000056220.15	0.00881835	0.167604	0.558612	1.47285	1205	60.706	76.7765	67.5643	48.9153	53.7485	36.5459	3114	3447	3464	2155	2226	1557
ENSMUSG00000040687.17	0.00881251	0.167604	-0.566178	0.675404	1205	74.3132	64.2811	47.0844	85.5962	83.0133	106.305	3812	2886	2414	3771	3438	4529
ENSMUSG00000003299.11	0.00883742	0.167604	0.519156	1.43312	1205	52.8497	56.5968	58.5142	39.4274	41.4825	36.2877	2711	2541	3000	1737	1718	1546
ENSMUSG00000006522.18	0.00884001	0.167604	7.12614	139.695	1205	0.272924	0	0.858208	0	0	0	14	0	44	0	0	0
ENSMUSG00000023050.10	0.00884826	0.167604	-1.04976	0.483048	1205	11.0084	6.07018	8.99577	22.0124	19.7317	12.2578	564.69	272.53	461.21	969.77	817.19	522.23
ENSMUSG00000087141.2	0.00885168	0.167604	-1.83268	0.280743	1205	1.40361	1.7596	1.2288	2.11096	6.97814	6.57216	72	79	63	93	289	280
ENSMUSG00000067288.14	0.0088291	0.167604	0.568171	1.48264	1205	56.7646	55.2762	64.4838	48.8118	32.6852	37.5557	2911.82	2481.71	3306.06	2150.44	1353.66	1600.02
ENSMUSG00000117358.2	0.00880098	0.167604	6.1543	71.2245	1205	0.0779782	0.222734	0.273066	0	0	0	4	10	14	0	0	0
ENSMUSG00000024079.5	0.0087971	0.167604	-0.536444	0.689468	1205	36.2404	32.7419	34.5429	45.7829	49.6921	54.6897	1859	1470	1771	2017	2058	2330
ENSMUSG00000028718.17	0.00887879	0.167901	-1.16202	0.446888	1211	5.08808	4.87788	5.85142	10.3278	14.8014	10.2807	261	219	300	455	613	438
ENSMUSG00000032171.8	0.00888847	0.167901	0.588359	1.50354	1211	41.7378	38.3771	42.6178	30.3252	23.18	28.1194	2141	1723	2185	1336	960	1198
ENSMUSG00000034243.18	0.00888942	0.167901	-0.648375	0.637998	1211	28.9691	18.6146	26.1055	41.874	35.9599	37.6927	1486.01	835.73	1338.42	1844.79	1489.28	1605.86
ENSMUSG00000030088.16	0.00890271	0.168007	-1.09689	0.467525	1213.5	9.20142	6.65976	5.42231	11.5281	18.4957	15.515	472	299	278	507.88	766	661
ENSMUSG00000019254.17	0.00890969	0.168007	-0.447651	0.733236	1213.5	246.08	228.013	212.153	322.047	292.864	321.003	12623	10237	10877	14188	12129	13676
ENSMUSG00000014353.16	0.00891814	0.168028	-0.520451	0.697154	1215	38.8331	45.4824	38.9704	56.0427	64.9281	55.8633	1992	2042	1998	2469	2689	2380
ENSMUSG00000105733.2	0.0089597	0.168573	-5.87588	0.0170288	1216.5	0	0	0.0195047	0	0.941686	0.70416	0	0	1	0	39	30
ENSMUSG00000006154.14	0.00896181	0.168573	-1.61268	0.32699	1216.5	1.73501	1.96006	1.54087	6.74147	4.61185	4.67093	89	88	79	297	191	199
ENSMUSG00000029009.18	0.00898114	0.168798	-0.610861	0.654806	1218	114.335	68.691	71.3873	143.182	101.557	143.813	5865	3083.99	3660	6308	4206	6127
ENSMUSG00000018927.4	0.00903443	0.169661	0.519278	1.43324	1219	2686.93	2293.23	2391.98	1612.05	1371.19	2160.46	137830	102958	122636	71020	56788	92044
ENSMUSG00000051344.14	0.00905182	0.16967	-0.530364	0.69238	1221	46.2995	47.9102	44.0221	79.1271	55.6802	64.8296	2375	2151	2257	3486	2306	2762
ENSMUSG00000072501.6	0.00905718	0.16967	-0.557575	0.679443	1221	56.5147	44.9255	51.5315	62.5799	94.2169	68.3739	2899	2017	2642	2757	3902	2913
ENSMUSG00000052085.8	0.00904673	0.16967	-0.461844	0.726057	1221	188.883	235.386	206.36	309.563	294.313	264.67	9689	10568	10580	13638	12189	11276
ENSMUSG00000027613.16	0.00906796	0.169733	0.467915	1.38311	1223	124.258	134.754	146.051	101.258	86.5627	105.037	6374	6050	7488	4461	3585	4475
ENSMUSG00000046314.17	0.00908542	0.169921	-0.663675	0.631268	1224	20.7032	24.0999	20.0313	29.5762	41.6756	31.4525	1062	1082	1027	1303	1726	1340
ENSMUSG00000063450.15	0.00912667	0.170553	-1.1327	0.456061	1225	15.1862	9.15438	10.9812	10.1008	39.913	27.4622	779	411	563	445	1653	1170
ENSMUSG00000030159.16	0.00915467	0.170937	2.53541	5.7974	1226	4.56172	3.16595	7.12839	0.0453971	1.7385	0.774576	234	142.14	365.47	2	72	33
ENSMUSG00000026125.10	0.00916347	0.170962	-5.94089	0.0162784	1227	0	0	0	0.136191	0.193166	0.164304	0	0	0	6	8	7
ENSMUSG00000020170.5	0.00917683	0.171072	-0.763659	0.589001	1228	21.8144	12.5177	15.4645	28.9631	29.5759	26.03	1119	562	792.86	1275.99	1224.89	1108.98
ENSMUSG00000091971.4	0.00920354	0.17143	-0.741804	0.597991	1229	5329	1913.42	3953.49	6677.53	6229.41	5815.63	273358	85905.9	202694	294183	257992	247769
ENSMUSG00000052040.11	0.00923968	0.171823	-0.472865	0.720532	1230.5	70.8432	62.7888	72.226	103.436	94.9413	87.3393	3634	2819	3703	4556.95	3932	3721
ENSMUSG00000044345.10	0.00923718	0.171823	-0.511952	0.701273	1230.5	53.532	62.5438	50.9853	73.5433	92.3335	72.3407	2746	2808	2614	3240	3824	3082
ENSMUSG00000103408.2	0.00926682	0.172049	6.01967	64.8787	1232.5	0.155956	0.111367	0.253561	0	0	0	8	5	13	0	0	0
ENSMUSG00000037552.18	0.00926193	0.172049	-0.648455	0.637963	1232.5	21.6389	19.222	23.4837	38.7237	32.5727	29.5747	1110	863	1204	1706	1349	1260
ENSMUSG00000032076.21	0.00928558	0.172257	0.780283	1.71747	1234	40.6266	29.8687	58.046	17.841	33.6592	23.3546	2084	1341	2976	786	1394	995
ENSMUSG00000031444.17	0.00931374	0.172519	1.07711	2.10981	1235.5	44.1162	81.3871	39.9262	43.5358	10.1171	24.7395	2263	3654	2047	1918	419	1054
ENSMUSG00000021665.10	0.00931475	0.172519	0.490445	1.40488	1235.5	371.012	348.838	447.713	306.72	229.978	294.378	19031.6	15661.6	22954.1	13512.8	9524.56	12541.6
ENSMUSG00000112241.2	0.0093286	0.172636	-7.19107	0.00684341	1237	0	0	0	1.02007	0.164191	0	0	0	0	44.94	6.8	0
ENSMUSG00000039001.13	0.00936908	0.173245	0.834452	1.78318	1238	21.8501	19.1549	22.0187	12.9783	10.1086	12.2524	1120.83	859.99	1128.89	571.77	418.65	522
ENSMUSG00000029032.13	0.00938591	0.173276	7.10126	137.306	1239.5	0.253429	0	0.858208	0	0	0	13	0	44	0	0	0
ENSMUSG00000025326.13	0.00938373	0.173276	-0.515104	0.699742	1239.5	60.614	46.7072	62.301	77.3863	89.8492	75.2029	3109.28	2096.99	3194.15	3409.31	3721.11	3203.94
ENSMUSG00000052271.8	0.00940821	0.173408	7.05015	132.527	1241.5	0.331407	0	0.741179	0	0	0	17	0	38	0	0	0
ENSMUSG00000049303.11	0.00940156	0.173408	7.02587	130.316	1241.5	0	0.510507	0.546132	0	0	0	0	22.92	28	0	0	0
ENSMUSG00000079598.5	0.00942791	0.173565	7.07367	134.706	1243.5	0.779782	0.311828	0	0	0	0	40	14	0	0	0	0
ENSMUSG00000037202.7	0.00943191	0.173565	2.18984	4.56254	1243.5	3.9379	5.63518	6.69012	2.70113	0.313895	0.539856	202	253	343	119	13	23
ENSMUSG00000109324.3	0.00945291	0.173802	0.554426	1.46858	1245.5	40.8801	40.8718	45.1534	30.3933	26.5121	29.5043	2097	1835	2315	1339	1098	1257
ENSMUSG00000035638.15	0.00945998	0.173802	6.39233	84.0006	1245.5	0.0389891	0.445469	0.195047	0	0	0	2	20	10	0	0	0
ENSMUSG00000049960.5	0.00948191	0.174066	0.89277	1.85674	1247	17.1162	22.4723	25.5512	12.9382	8.54713	13.59	878	1008.93	1310	570	353.98	578.99
ENSMUSG00000067847.14	0.00956339	0.175225	0.697643	1.62185	1249.5	25.3437	27.9004	28.7626	17.2452	15.2445	18.0685	1300.04	1252.63	1474.65	759.75	631.35	769.79
ENSMUSG00000039682.13	0.0095699	0.175225	0.553353	1.46749	1249.5	59.7118	50.3602	45.68	35.7275	31.5344	38.8696	3063	2261	2342	1574	1306	1656
ENSMUSG00000000318.17	0.00955723	0.175225	-0.536491	0.689446	1249.5	340.699	314.304	276.387	326.838	518.455	505.645	17476.6	14111.2	14170.2	14399.1	21471.8	21542.5
ENSMUSG00000038132.7	0.0095757	0.175225	5.40295	42.3106	1249.5	0	0.64593	1.6384	0.0453971	0	0	0	29	84	2	0	0
ENSMUSG00000022503.11	0.00958875	0.175324	0.514364	1.42836	1252	55.4107	60.2445	67.5916	38.6175	46.8605	42.8169	2842.37	2704.77	3465.4	1701.32	1940.73	1824.17
ENSMUSG00000001173.16	0.00969776	0.177176	-0.648313	0.638026	1253	27.5263	26.149	23.0741	51.6165	31.631	37.0388	1412	1174	1183	2274	1310	1578
ENSMUSG00000102649.2	0.00971527	0.177213	-4.05404	0.0602021	1254.5	0	0	0.0975236	0.817147	0.531208	0.422496	0	0	5	36	22	18
ENSMUSG00000040189.19	0.00971114	0.177213	-2.13048	0.228382	1254.5	0.64332	0.757297	0.33158	3.40478	2.41458	1.78387	33	34	17	150	100	76
ENSMUSG00000037260.9	0.00972482	0.177246	0.482681	1.39734	1256	147.652	182.976	140.785	123.003	115.151	99.1926	7574	8215	7218	5419	4769	4226
ENSMUSG00000026867.20	0.00974583	0.177487	-0.529121	0.692977	1257	123.849	119.853	92.7254	134.012	198.647	152.826	6353	5381	4754	5904	8227	6511
ENSMUSG00000015966.18	0.0097739	0.177857	-5.88539	0.0169169	1258	0	0.0222734	0	0	1.40046	0.328608	0	1	0	0	58	14
ENSMUSG00000059325.15	0.00978688	0.177952	0.889243	1.8522	1259	17.6983	26.3361	23.2366	8.82973	12.0968	15.3885	907.86	1182.4	1191.33	389	500.99	655.61
ENSMUSG00000021754.18	0.00981785	0.178373	-0.528092	0.693471	1260	40.3537	46.1506	42.1302	73.2255	58.4811	53.7743	2070	2072	2160	3226	2422	2291
ENSMUSG00000071369.12	0.00984026	0.178638	-0.594183	0.66242	1261	32.7703	31.4946	23.9518	44.8296	50.2474	38.095	1681	1414	1228	1975	2081	1623
ENSMUSG00000102344.2	0.00985603	0.178783	-6.98315	0.00790427	1262	0	0	0	0.343883	0.681394	0	0	0	0	15.15	28.22	0
ENSMUSG00000015829.14	0.00995052	0.180229	4.33185	20.138	1263.5	0.21444	0.155914	0.721675	0.0226985	0	0.023472	11	7	37	1	0	1
ENSMUSG00000025503.6	0.00995149	0.180229	0.477798	1.39262	1263.5	238.045	238.056	249.73	193.991	138.179	189.02	12210.9	10687.9	12803.5	8546.39	5722.69	8052.99
ENSMUSG00000028416.14	0.00998095	0.180477	0.449601	1.36566	1265.5	142.466	145.401	147.007	110.111	95.1586	113.158	7308	6528	7537	4851	3941	4821
ENSMUSG00000035629.20	0.00997551	0.180477	-0.719364	0.607365	1265.5	43.1414	25.9931	24.0883	43.2407	68.1394	42.1322	2213	1167	1235	1905	2822	1795
ENSMUSG00000032855.7	0.00999478	0.180585	-0.513224	0.700655	1267	38.568	38.3847	45.1472	52.9225	61.5216	59.8364	1978.4	1723.34	2314.68	2331.54	2547.92	2549.27
ENSMUSG00000051439.8	0.0100108	0.180731	0.52512	1.43905	1268	2015.89	2104.06	2163	1703.12	1043	1619.9	103408	94465	110896	75032	43196	69014
ENSMUSG00000020125.8	0.0100483	0.181265	-5.47823	0.022433	1269	0	0.0890937	0.0780189	0	7.7508	0.023472	0	4	4	0	321	1
ENSMUSG00000034663.14	0.0100919	0.181908	-0.572551	0.672427	1270	99.191	64.6919	61.7219	125.017	116.679	93.8302	5088.14	2904.44	3164.46	5507.73	4832.28	3997.54
ENSMUSG00000060743.13	0.010107	0.182038	0.483247	1.39789	1271	577.276	681.019	703.718	469.267	387.395	546.884	29612.2	30575.4	36079.3	20673.9	16044	23299.4
ENSMUSG00000008496.20	0.0101505	0.182533	-0.734488	0.601031	1272.5	14.9133	15.4132	23.6397	34.0251	25.5221	30.2554	765	692	1212	1499	1057	1289
ENSMUSG00000032405.11	0.010149	0.182533	-0.457379	0.728308	1272.5	111.372	88.6483	100.82	133.195	143.619	136.278	5713	3980	5169	5868	5948	5806
ENSMUSG00000054611.18	0.0101721	0.182778	-0.565268	0.67583	1274	48.0151	33.232	35.8692	54.8851	66.2078	52.2252	2463	1492	1839	2418	2742	2225
ENSMUSG00000105694.2	0.0101882	0.182782	-4.95375	0.0322682	1275.5	0.0194945	0	0	0.385875	0.386333	0.093888	1	0	0	17	16	4
ENSMUSG00000024048.16	0.0101803	0.182782	0.445653	1.36193	1275.5	330.737	345.139	369.461	267.796	227.773	271.966	16965.6	15495.5	18942.2	11797.9	9433.23	11586.8
ENSMUSG00000066306.14	0.0102757	0.183995	-0.506518	0.70392	1278.5	76.789	83.1358	66.5306	87.603	124.507	109.594	3939	3732.51	3411	3859.41	5156.48	4669.15
ENSMUSG00000001441.14	0.0102842	0.183995	-0.671409	0.627893	1278.5	25.2844	19.1774	20.792	43.1953	31.7759	28.9644	1297	861	1066	1903	1316	1234
ENSMUSG00000016942.7	0.010288	0.183995	6.07191	67.2711	1278.5	0.0974727	0.111367	0.33158	0	0	0	5	5	17	0	0	0
ENSMUSG00000039956.10	0.0102873	0.183995	4.34951	20.386	1278.5	0.487364	0.445469	0.195047	0	0.0482916	0	25	20	10	0	2	0
ENSMUSG00000027360.6	0.0103353	0.184696	-1.16871	0.444818	1281	27.6238	5.74655	14.4725	30.2571	52.9759	24.3639	1417	258	742	1333	2194	1038
ENSMUSG00000079138.4	0.0103932	0.184869	-0.838316	0.559296	1284.5	14.7685	9.48848	19.3138	29.3	23.4574	25.1723	757.57	426	990.21	1290.83	971.49	1072.44
ENSMUSG00000044562.13	0.0103567	0.184869	2.06017	4.17036	1284.5	3.24194	2.68818	13.0229	1.95207	0.560183	2.02563	166.3	120.69	667.68	86	23.2	86.3
ENSMUSG00000031563.9	0.0103844	0.184869	-0.61514	0.652867	1284.5	25.8108	20.6475	23.3471	31.6645	38.754	36.5224	1324	927	1197	1395	1605	1556
ENSMUSG00000004096.10	0.0103856	0.184869	0.480739	1.39546	1284.5	75.054	75.2619	76.9461	56.6328	47.3982	58.8208	3850	3379	3945	2495	1963	2506
ENSMUSG00000078922.10	0.0103806	0.184869	0.699752	1.62423	1284.5	39.1242	37.5978	26.1465	18.8051	18.2197	26.3027	2006.93	1688.01	1340.52	828.47	754.57	1120.6
ENSMUSG00000073599.11	0.0103934	0.184869	2.64356	6.24873	1284.5	1.59855	0.846391	3.64738	0.658258	0.120729	0.187776	82	38	187	29	5	8
ENSMUSG00000024052.18	0.0104027	0.184891	-0.511599	0.701444	1288	67.0417	47.4647	57.6364	89.9997	77.6027	77.8331	3439	2131	2955	3965	3213.92	3316
ENSMUSG00000054387.14	0.0104419	0.185015	-0.535486	0.689926	1290.5	50.0614	35.6818	46.1858	70.7488	63.72	56.7783	2567.97	1601.99	2367.93	3116.89	2638.97	2418.98
ENSMUSG00000005672.13	0.0104323	0.185015	-1.23022	0.426252	1290.5	10.6635	3.14055	7.4508	17.9318	20.1135	11.8534	547	141	382	790	833	505
ENSMUSG00000049323.9	0.0104203	0.185015	-0.659256	0.633205	1290.5	46.8356	37.0447	23.9432	47.9695	58.343	63.9748	2402.5	1663.18	1227.56	2113.33	2416.28	2725.58
ENSMUSG00000034525.8	0.010442	0.185015	-0.686077	0.621542	1290.5	19.67	18.7097	17.3592	33.7527	32.6451	23.2842	1009	840	890	1487	1352	992
ENSMUSG00000036745.16	0.0104806	0.185027	5.34309	40.5909	1295	0	0.155914	2.0675	0.0226985	0.0241458	0	0	7	106	1	1	0
ENSMUSG00000104682.2	0.0104832	0.185027	-5.93372	0.0163596	1295	0	0	0	0.15889	0.120729	0.211248	0	0	0	7	5	9
ENSMUSG00000030218.3	0.0104704	0.185027	0.996071	1.99456	1295	26.4931	23.6544	53.2674	27.5333	13.1836	11.1257	1359	1062	2731	1213	546	474
ENSMUSG00000035674.14	0.0104629	0.185027	0.624516	1.54169	1295	38.8526	39.3572	46.8698	33.5484	20.9103	26.6642	1993	1767	2403	1478	866	1136
ENSMUSG00000040852.7	0.0104581	0.185027	5.17832	36.2101	1295	0.155956	0.0222734	1.83344	0	0.0482916	0	8	1	94	0	2	0
ENSMUSG00000020228.12	0.0105071	0.185307	-0.806583	0.571734	1298	19.1047	10.3794	14.0629	23.7427	26.5845	25.8661	980	466	721	1046	1101	1102
ENSMUSG00000043909.17	0.0105883	0.186592	-0.75392	0.59299	1300	19.0776	12.1517	16.5433	29.462	27.1802	23.9424	978.61	545.57	848.17	1297.97	1125.67	1020.04
ENSMUSG00000062545.5	0.0105985	0.186592	1.05858	2.08289	1300	25.8108	15.3687	14.57	8.05798	12.6524	6.05577	1324	690	747	355	524	258
ENSMUSG00000105606.2	0.0106044	0.186592	3.82501	14.1724	1300	0.136462	10.5353	0.66316	0.0226985	0.700228	0.070416	7	473	34	1	29	3
ENSMUSG00000073902.6	0.0106726	0.187074	-0.502401	0.705931	1304	47.9229	56.9122	45.8536	71.1837	62.9049	79.3541	2458.27	2555.16	2350.9	3136.05	2605.21	3380.8
ENSMUSG00000039016.6	0.0106547	0.187074	0.919128	1.89097	1304	17.8734	16.7922	22.1371	8.91576	8.40274	12.7181	916.84	753.91	1134.96	392.79	348	541.84
ENSMUSG00000022037.16	0.0106668	0.187074	1.66212	3.16481	1304	10.5271	13.5422	53.8915	13.4602	9.07882	2.08901	540	608	2763	593	376	89
ENSMUSG00000049382.11	0.01067	0.187074	4.97961	31.5509	1304	0	2.36098	1.49991	0.113493	0	0	0	106	76.9	5	0	0
ENSMUSG00000022941.9	0.0106703	0.187074	3.4387	10.8431	1304	0.740793	0.423195	1.73592	0	0.0965832	0.164304	38	19	89	0	4	7
ENSMUSG00000033285.16	0.01069	0.187235	-0.519037	0.697837	1307	57.275	55.5722	40.9014	73.861	66.7631	79.6874	2938	2495	2097	3254	2765	3395
ENSMUSG00000026696.16	0.0107021	0.187304	0.559775	1.47404	1308	38.6772	43.1436	40.9404	30.4841	25.2324	27.5561	1984	1937	2099	1343	1045	1174
ENSMUSG00000046856.14	0.0107671	0.188296	6.93511	122.37	1309	0	0.445469	0.546132	0	0	0	0	20	28	0	0	0
ENSMUSG00000032440.14	0.0107935	0.18839	-0.50993	0.702256	1311	405.798	331.585	350.051	494.851	643.437	410.22	20816	14887	17947	21801	26648	17477
ENSMUSG00000050299.9	0.0107971	0.18839	0.938178	1.91611	1311	17.7701	14.9499	24.2857	12.2186	8.61546	8.91325	911.54	671.2	1245.12	538.3	356.81	379.74
ENSMUSG00000024663.21	0.0107943	0.18839	-0.461259	0.726352	1311	292.165	219.505	245.486	374.117	322.757	345.555	14987	9855	12586	16482	13367	14722
ENSMUSG00000070002.8	0.0108412	0.188622	-0.604098	0.657883	1314.5	34.9927	23.0753	24.4394	40.1991	44.1144	41.1229	1795	1036	1253	1771	1827	1752
ENSMUSG00000002058.14	0.0108412	0.188622	0.551812	1.46593	1314.5	54.6822	61.5192	48.7813	31.6191	37.4501	43.4701	2805	2762	2501	1393	1551	1852
ENSMUSG00000074824.4	0.0108232	0.188622	6.92975	121.916	1314.5	0.435313	0.553049	0	0	0	0	22.33	24.83	0	0	0	0
ENSMUSG00000039473.9	0.0108433	0.188622	-0.48326	0.715359	1314.5	118.819	97.5131	98.7719	160.887	158.541	121.069	6095	4378	5064	7088	6566	5158
ENSMUSG00000001999.16	0.0108678	0.18869	0.542712	1.45671	1318	81.7211	95.3303	81.5102	47.3718	55.1973	74.9226	4192	4280	4179	2087	2286	3192
ENSMUSG00000023089.13	0.010872	0.18869	0.753595	1.68599	1318	20.8982	24.2558	23.8348	14.1185	13.087	13.7076	1072	1089	1222	622	542	584
ENSMUSG00000042129.9	0.0108578	0.18869	-0.44175	0.736241	1318	401.646	417.649	352.645	522.293	573.221	496.268	20603	18751	18080	23010	23740	21143
ENSMUSG00000000581.9	0.0108969	0.188978	0.63353	1.55136	1320	30.197	31.116	33.0995	18.068	20.1859	22.6035	1549	1397	1697	796	836	963
ENSMUSG00000101389.2	0.0109078	0.189025	-0.718264	0.607829	1321	136.442	51.1398	83.5387	160.547	131.305	154.234	6999	2296	4283	7073	5438	6571
ENSMUSG00000000817.11	0.0109643	0.18981	1.91832	3.77982	1323	2.16389	3.25192	3.78392	0.885243	0.579499	0.962352	111	146	194	39	24	41
ENSMUSG00000029338.14	0.0109719	0.18981	-0.475177	0.719379	1323	134.103	144.265	108.602	159.957	195.533	182.424	6879	6477	5568	7047	8098	7772
ENSMUSG00000038178.17	0.010978	0.18981	-0.487028	0.713494	1323	144.673	120.271	125.645	183.911	214.004	149.536	7421.23	5399.75	6441.78	8102.34	8863.01	6370.81
ENSMUSG00000099931.2	0.0110738	0.191322	-2.05135	0.241258	1325	0.897139	1.32393	0.380927	2.26372	5.71434	2.82039	46.02	59.44	19.53	99.73	236.66	120.16
ENSMUSG00000032998.17	0.0111068	0.191748	-0.546885	0.684497	1326	36.4158	27.1959	31.4806	48.1436	44.9112	45.8877	1868	1221	1614	2121	1860	1955
ENSMUSG00000027656.8	0.0111157	0.191756	1.22364	2.33534	1327	18.2079	19.8679	40.5698	20.6784	5.36037	7.6284	934	892	2080	911	222	325
ENSMUSG00000019489.8	0.011143	0.192082	5.90903	60.0891	1328	0.136462	0.111367	0.234057	0	0	0	7	5	12	0	0	0
ENSMUSG00000045817.9	0.0111807	0.192587	-0.43183	0.741321	1329	314.544	315.214	341.683	441.645	461.475	407.309	16135	14152	17518	19457	19112	17353
ENSMUSG00000105561.2	0.0112013	0.192797	-3.17818	0.110477	1330	0.155956	0.0890937	0.0195047	1.29382	0.555353	0.610272	8	4	1	57	23	26
ENSMUSG00000060791.16	0.0112179	0.192938	0.452982	1.36887	1331	102.667	117.348	111.162	74.3084	85.5551	82.0675	5266.43	5268.5	5699.22	3273.71	3543.27	3496.4
ENSMUSG00000085110.2	0.0112704	0.19322	-4.89087	0.0337056	1334	0.0194945	0	0	0.181588	0.507062	0.140832	1	0	0	8	21	6
ENSMUSG00000060538.15	0.0112765	0.19322	0.514202	1.4282	1334	56.1431	61.2965	67.7399	45.9872	36.5563	47.1083	2879.94	2752	3473	2026	1513.98	2007
ENSMUSG00000023025.17	0.0112496	0.19322	-0.480214	0.716871	1334	65.4598	54.2055	55.3076	88.1514	81.2349	74.7036	3357.85	2433.64	2835.6	3883.57	3364.35	3182.67
ENSMUSG00000073514.5	0.0112617	0.19322	-7.16573	0.00696464	1334	0	0	0	1.06683	0.0965832	0	0	0	0	47	4	0
ENSMUSG00000011752.8	0.0112523	0.19322	0.508473	1.42254	1334	136.481	139.979	135.205	123.029	78.2034	88.1387	7001.01	6284.58	6931.89	5420.13	3238.8	3755.06
ENSMUSG00000074748.4	0.0112864	0.193246	-0.522686	0.696075	1337	50.2238	43.1049	45.6726	70.4758	75.7937	53.438	2576.3	1935.26	2341.62	3104.86	3139	2276.67
ENSMUSG00000113852.2	0.0112961	0.193266	6.56968	94.9886	1338	0.0584836	0.0445469	0.66316	0	0	0	3	2	34	0	0	0
ENSMUSG00000005034.16	0.01131	0.19336	-0.514588	0.699993	1339	115.817	96.1767	107.159	124.32	192.925	138.719	5941	4318	5494	5477	7990	5910
ENSMUSG00000020598.17	0.0113434	0.193741	5.55685	47.0736	1340.5	0.701804	0	0.760684	0.0226985	0	0	36	0	39	1	0	0
ENSMUSG00000035783.10	0.0113492	0.193741	1.55234	2.93293	1340.5	31.2587	81.8054	279.111	60.4349	59.2618	14.0135	1603.46	3672.78	14309.9	2662.5	2454.33	597.03
ENSMUSG00000089736.3	0.0113717	0.193835	-3.76494	0.0735597	1342.5	0	0.0668203	0.0780189	0.397224	1.33719	0.328608	0	3	4	17.5	55.38	14
ENSMUSG00000095304.10	0.0113675	0.193835	1.1083	2.15592	1342.5	14.153	14.6336	36.4738	14.0958	7.4852	8.68464	726	657	1870	621	310	370
ENSMUSG00000034579.18	0.0114012	0.194194	6.88501	118.194	1344	0.331407	0	0.624151	0	0	0	17	0	32	0	0	0
ENSMUSG00000096422.3	0.0114209	0.194384	3.60587	12.1752	1345	0.311913	0.200906	19.0592	0.0680956	1.01219	0.521078	16	9.02	977.16	3	41.92	22.2
ENSMUSG00000064339.1	0.0114406	0.194576	0.496475	1.41076	1346	1278.35	1311.86	1748.68	1101.72	845.851	1127.99	65575	58898	89654	48537	35031	48057
ENSMUSG00000018678.14	0.0114512	0.194611	-0.636154	0.643426	1347	19.8059	24.4556	18.9771	36.7019	31.2203	30.3483	1015.97	1097.97	972.95	1616.93	1292.99	1292.96
ENSMUSG00000103596.2	0.011467	0.194634	6.00068	64.0304	1348.5	0.0584836	0.222734	0.234057	0	0	0	3	10	12	0	0	0
ENSMUSG00000038914.16	0.0114696	0.194634	-0.675973	0.62591	1348.5	18.1884	19.2665	21.7868	35.7729	35.0114	23.871	933	865	1117	1576	1450	1017
ENSMUSG00000004151.18	0.0114853	0.194757	-0.695764	0.617382	1350	25.6357	18.7213	19.109	31.8581	44.0782	26.8815	1315.02	840.52	979.71	1403.53	1825.5	1145.26
ENSMUSG00000027282.18	0.0115132	0.194976	0.483184	1.39783	1351.5	67.1	65.1052	71.5819	43.8531	48.8228	53.1167	3441.99	2923	3669.98	1931.98	2022	2262.98
ENSMUSG00000113776.2	0.0115153	0.194976	-1.6315	0.322753	1351.5	1.03321	3.27419	3.78392	6.90035	13.1353	5.04648	53	147	194	304	544	215
ENSMUSG00000028580.16	0.0115446	0.195261	-0.515075	0.699757	1353.5	71.9154	79.3825	51.551	99.1472	102.088	88.6302	3689	3564	2643	4368	4228	3776
ENSMUSG00000058656.14	0.0115492	0.195261	6.93627	122.468	1353.5	0	0.289555	0.70217	0	0	0	0	13	36	0	0	0
ENSMUSG00000028972.12	0.0116015	0.195813	2.51453	5.71413	1356	0.662814	1.93779	1.69691	0.31778	0.144875	0.281664	34	87	87	14	6	12
ENSMUSG00000053907.11	0.0116075	0.195813	-0.440577	0.73684	1356	668.665	537.381	560.338	768.009	835.096	794.16	34300.1	24126.6	28728.3	33835.2	34585.5	33834.3
ENSMUSG00000022641.16	0.0116068	0.195813	-0.579893	0.669013	1356	43.2389	27.5522	35.5571	56.4059	56.8151	45.7704	2218	1237	1823	2485	2353	1950
ENSMUSG00000027670.5	0.0116903	0.196862	1.39977	2.6386	1360	16.122	9.15438	17.1056	9.19291	1.95581	4.90565	827	411	877	405	81	209
ENSMUSG00000100510.8	0.0117127	0.196862	5.90903	60.089	1360	0.116967	0.111367	0.253561	0	0	0	6	5	13	0	0	0
ENSMUSG00000036867.8	0.0117071	0.196862	1.89268	3.71324	1360	8.81153	3.80876	9.03068	3.85875	0.555353	1.40832	452	171	463	170	23	60
ENSMUSG00000020580.11	0.0116931	0.196862	-0.452737	0.730655	1360	91.3904	74.4824	78.643	112.857	110.25	111.562	4688	3344	4032	4972	4566	4753
ENSMUSG00000038127.16	0.0117008	0.196862	-0.46699	0.723473	1360	92.6381	102.547	81.9003	125.5	143.668	113.816	4752	4604	4199	5529	5950	4849
ENSMUSG00000028161.18	0.0118279	0.197832	-0.443622	0.735286	1366	83.7291	93.5484	90.9505	128.723	123.868	112.196	4295	4200	4663	5671	5130	4780
ENSMUSG00000028964.15	0.0117875	0.197832	0.459286	1.37486	1366	76.633	83.7704	88.0443	59.7198	61.7891	59.1964	3931	3761	4514	2631	2559	2522
ENSMUSG00000063439.8	0.0118309	0.197832	0.740604	1.67088	1366	22.3797	22.1175	24.2249	13.5737	13.3526	14.2006	1148	993	1242	598	553	605
ENSMUSG00000025105.11	0.0118034	0.197832	7.30283	157.896	1366	0	1.22504	0.0585142	0	0	0	0	55	3	0	0	0
ENSMUSG00000044258.11	0.0118055	0.197832	1.41219	2.66142	1366	6.5375	6.76734	20.6303	3.55141	4.19702	4.99977	335.35	303.83	1057.71	156.46	173.82	213.01
ENSMUSG00000022973.19	0.0117946	0.197832	-0.48146	0.716252	1366	117.201	103.081	89.3316	158.527	120.608	153.131	6012	4628	4580	6984	4995	6524
ENSMUSG00000022949.10	0.0118189	0.197832	-7.94087	0.00406968	1366	0	0	0	1.99747	0	0	0	0	0	88	0	0
ENSMUSG00000027951.17	0.0118397	0.197835	-0.459386	0.727296	1370	114.866	101.726	122.178	176.981	139.874	148.948	5892.19	4567.13	6264	7797.03	5792.91	6345.79
ENSMUSG00000084399.3	0.0118789	0.198346	-5.14341	0.028293	1371	0.0779782	0	0	2.13366	0	0.93888	4	0	0	94	0	40
ENSMUSG00000027189.17	0.0119095	0.198711	-0.527879	0.693574	1372	48.6389	39.0899	42.6568	52.5017	74.3691	61.1445	2495	1755	2187	2313	3080	2605
ENSMUSG00000029038.10	0.0119282	0.198878	0.480097	1.39484	1373	82.7469	89.12	97.0549	65.2719	55.3596	72.1607	4244.62	4001.18	4975.97	2875.6	2292.72	3074.33
ENSMUSG00000025270.14	0.0119422	0.198967	1.69985	3.24868	1374	7.45803	9.26397	75.7893	9.37245	12.7415	6.35974	382.57	415.92	3885.69	412.91	527.69	270.95
ENSMUSG00000040824.4	0.0119594	0.199109	0.732886	1.66196	1375	21.9362	23.3414	25.9906	13.4559	13.3944	16.029	1125.25	1047.95	1332.53	592.81	554.73	682.9
ENSMUSG00000092056.3	0.0119805	0.199315	-6.29231	0.0127593	1376	0	0	0	0.488699	0.0482916	0.093888	0	0	0	21.53	2	4
ENSMUSG00000070369.14	0.0120069	0.199489	3.063	8.3571	1377.5	0.741377	0.267281	2.92883	0.272382	0.120729	0.070416	38.03	12	150.16	12	5	3
ENSMUSG00000034160.14	0.0120084	0.199489	-0.462213	0.725872	1377.5	86.3608	73.4801	84.5334	101.735	126.114	108.84	4430	3299	4334	4482	5223	4637
ENSMUSG00000078453.4	0.0120183	0.199509	0.528715	1.44264	1379	49.0524	56.4008	53.4525	38.6565	30.8226	40.6587	2516.21	2532.2	2740.49	1703.04	1276.52	1732.22
ENSMUSG00000026123.12	0.0120351	0.199641	-0.441885	0.736172	1383	180.753	186.562	151.786	219.427	253.941	231.762	9272	8376	7782	9667	10517	9874
ENSMUSG00000026482.14	0.012055	0.199641	-0.506041	0.704152	1383	256.743	301.827	257.014	366.354	486.779	305.112	13170	13551	13177	16140	20160	12999
ENSMUSG00000049950.7	0.0120726	0.199641	2.07092	4.20153	1383	3.17761	1.98234	4.5446	0.363177	0.603645	1.3379	163	89	233	16	25	57
ENSMUSG00000000131.16	0.0120663	0.199641	-0.463413	0.725268	1383	106.421	109.028	82.0563	145.18	132.295	132.711	5459	4895	4207	6396	5479	5654
ENSMUSG00000033307.8	0.0120873	0.199641	0.540508	1.45448	1383	57.272	47.5908	63.5378	44.7863	36.0388	34.9564	2937.85	2136.66	3257.56	1973.09	1492.55	1489.28
ENSMUSG00000018387.13	0.0120469	0.199641	6.8254	113.41	1383	0.448374	0	0.468113	0	0	0	23	0	24	0	0	0
ENSMUSG00000096932.3	0.012087	0.199641	5.98919	63.5222	1383	0.0779782	0.139654	0.292571	0	0	0	4	6.27	15	0	0	0
ENSMUSG00000013275.10	0.0121188	0.199872	-0.605888	0.657067	1387.5	25.9082	23.3871	19.5047	33.957	37.3777	33.3772	1329	1050	1000	1496	1548	1422
ENSMUSG00000047036.9	0.0121118	0.199872	-0.645488	0.639276	1387.5	43.2779	23.8548	30.2323	48.5976	61.1855	42.5547	2220	1071	1550	2141	2534	1813
ENSMUSG00000037152.12	0.0121621	0.200443	0.738583	1.66854	1389	23.4714	23.9662	24.3614	15.208	11.8797	15.9375	1204	1076	1249	670	492	679
ENSMUSG00000040714.15	0.0122072	0.200752	4.43367	21.6107	1391	0.3934	0.0265054	0.858403	0.0272382	0.0241458	0	20.18	1.19	44.01	1.2	1	0
ENSMUSG00000095700.3	0.0122059	0.200752	6.00844	64.3755	1391	0	0	15.6623	0	0.0241458	0.211248	0	0	803	0	1	9
ENSMUSG00000117599.2	0.0121982	0.200752	-5.79535	0.0180063	1391	0	0	0	0.136191	0.144875	0.164304	0	0	0	6	6	7
ENSMUSG00000042312.11	0.0122421	0.200977	0.674973	1.59657	1394	35.87	33.2765	41.6426	23.493	16.2501	29.6451	1840	1494	2135	1035	673	1263
ENSMUSG00000005483.11	0.0122472	0.200977	-0.495373	0.709378	1394	503.486	315.303	444.239	559.428	599.709	621.374	25827	14156	22776	24646	24837	26473
ENSMUSG00000062753.15	0.0122361	0.200977	0.606059	1.5221	1394	34.9761	34.3127	37.5579	23.601	19.5105	27.0815	1794.15	1540.52	1925.58	1039.76	808.03	1153.78
ENSMUSG00000051906.16	0.0122847	0.201303	-1.33681	0.395896	1396.5	276.267	41.8669	95.7547	255.669	609.629	180.19	14171.5	1879.68	4909.31	11263.7	25247.8	7676.83
ENSMUSG00000064341.1	0.012276	0.201303	0.507941	1.42202	1396.5	430.517	384.595	595.479	374.617	322.733	294.62	22084	17267	30530	16504	13366	12552
ENSMUSG00000029502.15	0.0123195	0.201729	-0.586624	0.665899	1398	38.3263	34.6797	25.0441	45.4425	57.4187	44.3855	1966	1557	1284	2002	2378	1891
ENSMUSG00000041439.16	0.0124122	0.202801	-0.604152	0.657858	1401.5	46.0071	32.9424	34.2503	64.8724	65.5317	41.6863	2360	1479	1756	2858	2714	1776
ENSMUSG00000015522.19	0.0124032	0.202801	-0.477199	0.718371	1401.5	68.4843	60.0046	58.2411	98.8748	78.1358	82.9266	3513	2694	2986	4356	3236	3533
ENSMUSG00000106734.4	0.0124345	0.202801	-0.516685	0.698976	1401.5	44.1604	47.9538	42.7155	66.3113	51.8051	74.7696	2265.27	2152.96	2190.01	2921.39	2145.51	3185.48
ENSMUSG00000095794.3	0.0124381	0.202801	4.60422	24.3225	1401.5	0.154787	0	35.5505	0.0680956	1.20536	0.187776	7.94	0	1822.66	3	49.92	8
ENSMUSG00000007908.15	0.0124175	0.202801	6.82593	113.451	1401.5	0	0.490016	0.429104	0	0	0	0	22	22	0	0	0
ENSMUSG00000093668.4	0.0124204	0.202801	-3.4981	0.0885048	1401.5	0.253429	0	0.0390094	2.29255	0.579499	0.539856	13	0	2	101	24	23
ENSMUSG00000079547.5	0.0125205	0.204	0.50418	1.41832	1405	704.544	1026.42	792.991	570.445	504.91	704.166	36140.6	46082.7	40656.3	25131.3	20910.9	30000.3
ENSMUSG00000029060.18	0.0125978	0.204386	-0.539825	0.687854	1408.5	28.2671	32.2965	28.5549	41.6518	48.8711	39.0339	1450	1450	1464	1835	2024	1663
ENSMUSG00000038722.18	0.0125631	0.204386	0.503313	1.41747	1408.5	57.187	57.2621	65.7172	43.5989	36.4162	47.0862	2933.49	2570.87	3369.3	1920.78	1508.18	2006.06
ENSMUSG00000057666.19	0.0125876	0.204386	0.466243	1.38151	1408.5	162.079	155.873	163.944	137.969	96.9135	113.926	8314.08	6998.15	8405.34	6078.31	4013.68	4853.72
ENSMUSG00000033444.15	0.0125973	0.204386	-0.48113	0.716416	1408.5	111.177	82.2335	100.586	121.664	158.565	130.176	5703	3692	5157	5360	6567	5546
ENSMUSG00000035042.3	0.0125732	0.204386	0.574468	1.48913	1408.5	60.706	65.9071	54.3987	29.7805	41.1444	50.6291	3114	2959	2789	1312	1704	2157
ENSMUSG00000114470.2	0.0125719	0.204386	6.82396	113.297	1408.5	0.311718	0	0.603866	0	0	0	15.99	0	30.96	0	0	0
ENSMUSG00000021728.9	0.0126097	0.204435	0.446786	1.363	1412	149.995	177.041	155.93	128.059	105.564	120.701	7694.18	7948.51	7994.49	5641.72	4371.92	5142.33
ENSMUSG00000030894.6	0.0126321	0.204515	-0.468521	0.722705	1413.5	296.337	273.785	228.81	327.29	432.331	345.86	15201	12292	11731	14419	17905	14735
ENSMUSG00000015533.10	0.0126326	0.204515	3.77646	13.7034	1413.5	0.64332	0.913211	2.4966	0	0.28975	0	33	41	128	0	12	0
ENSMUSG00000024248.15	0.0126514	0.204675	0.471909	1.38694	1415	73.8015	79.1444	75.9494	50.4529	51.5595	63.019	3785.75	3553.31	3893.9	2222.74	2135.34	2684.86
ENSMUSG00000030768.13	0.0126774	0.204707	-0.782916	0.581191	1421	14.7184	12.2058	11.1762	21.382	23.8802	20.3033	755	548	573	942	989	865
ENSMUSG00000087088.3	0.0127027	0.204707	-2.29754	0.20341	1421	0.368252	0.245008	0.488788	1.10542	3.03416	1.3196	18.89	11	25.06	48.7	125.66	56.22
ENSMUSG00000063412.5	0.0126715	0.204707	0.732981	1.66207	1421	22.7304	21.6792	27.4178	15.8138	13.4004	13.9987	1165.99	973.32	1405.7	696.69	554.98	596.4
ENSMUSG00000033543.18	0.0127387	0.204707	0.658657	1.57861	1421	32.3414	33.4324	40.4723	20.0882	18.0611	29.1522	1659	1501	2075	885	748	1242
ENSMUSG00000018567.15	0.0127416	0.204707	0.421407	1.33923	1421	280.41	280.578	299.378	211.505	203.67	227.256	14384	12597	15349	9318	8435	9682
ENSMUSG00000043483.5	0.0127154	0.204707	0.542072	1.45606	1421	39.8921	37.6394	43.7503	27.5905	26.9255	28.7792	2046.32	1689.88	2243.06	1215.52	1115.12	1226.11
ENSMUSG00000021898.17	0.0127416	0.204707	-6.26491	0.0130039	1421	0	0	0	0.476669	0.0482916	0.093888	0	0	0	21	2	4
ENSMUSG00000040452.10	0.0127517	0.204707	6.84506	114.966	1421	0	0.267281	0.66316	0	0	0	0	12	34	0	0	0
ENSMUSG00000037095.9	0.0127377	0.204707	0.845682	1.79711	1421	32.01	64.7934	64.3071	45.1474	17.9162	26.5703	1642	2909	3297	1989	742	1132
ENSMUSG00000025037.7	0.0127506	0.204707	-1.12495	0.458516	1421	14.7964	5.43472	9.24524	16.4564	33.7558	14.1067	759	244	474	725	1398	601
ENSMUSG00000068457.15	0.0127395	0.204707	-0.652303	0.636264	1421	23.4324	15.9255	21.6112	35.8183	29.7476	30.2789	1202	715	1108	1578	1232	1290
ENSMUSG00000037949.9	0.0127667	0.204805	-0.558142	0.679176	1427	26.9025	28.9555	25.9023	45.0112	38.5126	36.851	1380	1300	1328	1983	1595	1570
ENSMUSG00000033918.17	0.0127783	0.204847	0.493183	1.40755	1428	58.2887	63.1897	57.7923	42.9908	37.2082	47.1552	2990	2837	2962.99	1893.99	1540.98	2009
ENSMUSG00000036202.17	0.0128355	0.205619	-0.611259	0.654625	1429	21.9898	21.828	20.6165	37.725	30.4479	30.2554	1128	980	1057	1662	1261	1289
ENSMUSG00000051705.14	0.0128777	0.206151	-1.94336	0.260009	1430	1.81299	0.311828	2.55512	8.82973	4.61185	4.60051	93	14	131	389	191	196
ENSMUSG00000034518.15	0.0128957	0.206268	-1.01483	0.494886	1431.5	7.97327	5.3679	7.80189	13.8688	12.7248	16.1487	409	241	400	611	527	688
ENSMUSG00000022434.9	0.012903	0.206268	-0.759484	0.590708	1431.5	20.8007	15.6137	15.6038	19.6115	37.8848	30.584	1067	701	800	864	1569	1303
ENSMUSG00000021763.18	0.0129128	0.20628	4.31127	19.8528	1433	0.896749	0.556836	0.0975236	0	0	0.070416	46	25	5	0	0	3
ENSMUSG00000048647.10	0.0129242	0.206319	-2.63741	0.160717	1434	0.42888	0.0222734	0.429104	1.86128	1.49704	2.1829	22	1	22	82	62	93
ENSMUSG00000032788.16	0.0129713	0.206782	-0.459102	0.727439	1435.5	179.768	192.721	152.293	202.792	257.706	260.908	9221.47	8652.52	7808.02	8934.15	10672.9	11115.7
ENSMUSG00000087642.4	0.0129627	0.206782	7.97687	251.928	1435.5	0	0	2.048	0	0	0	0	0	105	0	0	0
ENSMUSG00000044066.15	0.0130223	0.20745	-0.676364	0.62574	1437	33.5306	22.9194	25.4732	33.957	60.7508	36.2408	1720	1029	1306	1496	2516	1544
ENSMUSG00000015755.17	0.0130938	0.208444	-0.585267	0.666526	1438	32.6729	25.3694	24.1273	44.6026	44.1385	34.5508	1676	1139	1237	1965	1828	1472
ENSMUSG00000037455.17	0.0131209	0.208608	-2.32224	0.199957	1439.5	2.8462	1.29186	0.429104	2.26985	18.5681	2.04206	146	58	22	100	769	87
ENSMUSG00000020196.11	0.0131223	0.208608	-0.508597	0.702906	1439.5	49.4577	51.7635	46.0701	74.3377	80.1882	55.0184	2537	2324	2362	3275	3321	2344
ENSMUSG00000063229.16	0.0131569	0.209013	0.485828	1.40039	1441	657.117	788.339	717.508	588.631	392.288	563.606	33707.7	35393.7	36786.4	25932.6	16246.6	24011.8
ENSMUSG00000051154.12	0.0132366	0.20928	0.509354	1.42341	1447	54.4093	50.6052	58.2216	33.6619	42.0378	38.987	2791	2272	2985	1483	1741	1661
ENSMUSG00000040209.13	0.0132697	0.20928	-0.928396	0.525442	1447	10.2678	7.26114	10.7344	15.1086	22.8958	15.8079	526.7	326	550.35	665.62	948.23	673.48
ENSMUSG00000040751.13	0.0132538	0.20928	0.499869	1.41409	1447	142.747	193.07	190.106	133.393	99.6328	138.876	7322.4	8668.16	9746.67	5876.71	4126.3	5916.66
ENSMUSG00000029720.10	0.0132193	0.20928	-0.593847	0.662574	1447	43.0192	27.344	37.9256	49.2395	66.6521	47.5794	2206.73	1227.65	1944.43	2169.28	2760.4	2027.07
ENSMUSG00000014846.13	0.0132743	0.20928	0.500351	1.41456	1447	135.779	164.913	143.223	99.4423	83.8825	130.481	6965	7404	7343	4381	3474	5559
ENSMUSG00000093904.3	0.0132626	0.20928	0.472883	1.38788	1447	83.4234	91.9741	87.1658	58.8049	56.6212	73.7502	4279.32	4129.32	4468.96	2590.69	2344.97	3142.05
ENSMUSG00000049313.9	0.0131982	0.20928	-0.506348	0.704002	1447	51.0952	60.4724	64.7362	95.1952	87.9149	67.3177	2621	2715	3319	4193.89	3641	2868
ENSMUSG00000037533.21	0.013274	0.20928	-0.563473	0.676671	1447	51.6605	66.5085	57.1683	73.9972	115.031	70.0874	2650	2986	2931	3260	4764	2986
ENSMUSG00000059278.10	0.0132093	0.20928	0.828795	1.7762	1447	17.2603	18.9101	21.2467	11.1023	10.6099	10.6098	885.39	849	1089.31	489.12	439.41	452.02
ENSMUSG00000018293.5	0.0131962	0.20928	0.437765	1.3545	1447	935.758	1082.22	1091.8	832.491	674.996	788.377	48001	48588	55976	36676	27955	33588
ENSMUSG00000036095.12	0.0132726	0.20928	6.28991	78.2441	1447	0.233935	0.378648	0.0195047	0	0	0	12	17	1	0	0	0
ENSMUSG00000027397.15	0.0133049	0.20933	-0.428087	0.743246	1454	130.61	142.176	124.854	184.721	171.65	178.622	6699.82	6383.21	6401.24	8138	7108.88	7610.01
ENSMUSG00000031302.17	0.0132915	0.20933	-3.39929	0.0947787	1454	0.212296	0	0.0585142	1.13493	1.51877	0.305136	10.89	0	3	50	62.9	13
ENSMUSG00000033792.13	0.0133	0.20933	-0.452092	0.730982	1454	69.498	71.4532	62.9222	102.28	92.9613	83.6542	3565	3208	3226	4506	3850	3564
ENSMUSG00000034601.18	0.0133168	0.209373	-0.896894	0.537042	1456	8.12922	10.8694	9.55731	21.382	15.3567	16.4304	417	488	490	942	636	700
ENSMUSG00000026792.17	0.0133265	0.209382	-0.909445	0.53239	1457	11.1314	10.8026	8.91366	20.847	24.0251	13.0753	571	485	457	918.43	995	557.06
ENSMUSG00000029826.15	0.0133994	0.210128	-0.485022	0.714486	1459	135.039	133.128	90.5799	169.24	165.519	167.332	6927	5977	4644	7456	6855	7129
ENSMUSG00000024173.12	0.0134015	0.210128	-1.67218	0.313779	1459	2.31985	0.64593	2.94521	5.51574	6.88155	6.47827	119	29	151	243	285	276
ENSMUSG00000064354.1	0.013385	0.210128	0.497508	1.41177	1459	341.847	307.212	460.409	295.284	266.575	224.016	17535.5	13792.7	23605	13008.9	11040.2	9543.95
ENSMUSG00000040562.13	0.0134323	0.210159	1.40195	2.64258	1462.5	5.0101	7.17205	11.7005	3.29129	2.19727	3.54333	257	322	599.88	145	91	150.96
ENSMUSG00000060419.9	0.0134402	0.210159	0.836821	1.78611	1462.5	18.1868	17.4443	24.9257	12.8197	10.3653	10.7164	932.92	783.19	1277.93	564.78	429.28	456.56
ENSMUSG00000031465.7	0.0134149	0.210159	2.09568	4.27427	1462.5	1.81299	2.07143	11.0592	1.70239	0.965832	0.82152	93	93	567	75	40	35
ENSMUSG00000031972.6	0.0134266	0.210159	-3.28109	0.102871	1462.5	0.190267	0.494916	1.23972	18.1134	0.203066	0.470379	9.76	22.22	63.56	798	8.41	20.04
ENSMUSG00000020064.10	0.0134495	0.210162	-0.496153	0.708995	1465	59.6369	61.4956	57.3959	79.6108	102.422	69.7775	3059.16	2760.94	2942.67	3507.31	4241.82	2972.8
ENSMUSG00000112943.2	0.0134664	0.210281	-5.73374	0.018792	1466	0	0.0222734	0	1.36191	0.193166	0	0	1	0	60	8	0
ENSMUSG00000027133.4	0.0134868	0.210456	0.520366	1.43432	1467	42.4591	40.4708	45.5041	31.2332	27.9125	30.3962	2178	1817	2332.98	1376	1156	1295
ENSMUSG00000067242.12	0.0135227	0.210873	7.40362	169.321	1468	0	0.0222734	1.35109	0	0	0	0	1	69.27	0	0	0
ENSMUSG00000078429.10	0.0135359	0.210934	-0.46218	0.725889	1469	76.2687	74.9158	74.7735	95.0349	122.857	93.404	3912.31	3363.46	3833.61	4186.83	5088.14	3979.38
ENSMUSG00000086245.2	0.0135479	0.210979	-4.26009	0.0521899	1470	0.0194945	0	0.0390094	0.83122	0.364843	0.0941227	1	0	2	36.62	15.11	4.01
ENSMUSG00000003382.19	0.0135706	0.211188	-0.44703	0.733551	1471	214.947	247.702	212.816	277.172	357.068	286.57	11026	11121	10911	12211	14788	12209
ENSMUSG00000028031.7	0.0136007	0.211452	5.54681	46.7471	1472.5	0.272924	0	1.20929	0	0.0241458	0	14	0	62	0	1	0
ENSMUSG00000015759.12	0.013606	0.211452	0.569762	1.48428	1472.5	37.0199	37.8633	40.6995	28.759	21.9966	27.109	1898.99	1699.93	2086.65	1267	910.99	1154.95
ENSMUSG00000038332.14	0.0136234	0.211579	-0.490281	0.711887	1474	81.3702	77.3779	59.5674	98.8975	117.735	90.0386	4174	3474	3054	4357	4876	3836
ENSMUSG00000001052.16	0.013679	0.212154	-0.532818	0.691203	1475.5	71.545	51.4962	52.9943	103.823	76.18	74.6879	3670	2312	2717	4574	3155	3182
ENSMUSG00000019373.12	0.0136732	0.212154	0.590819	1.5061	1475.5	36.6478	33.8538	38.9537	20.5056	24.0671	28.1051	1879.9	1519.92	1997.14	903.39	996.74	1197.39
ENSMUSG00000044042.20	0.0137037	0.212231	-0.725466	0.604802	1478.5	18.6728	13.6692	14.9209	29.8177	26.2083	22.1336	957.85	613.7	764.99	1313.64	1085.42	942.98
ENSMUSG00000098132.2	0.0137172	0.212231	6.74186	107.029	1478.5	0	0.378648	0.487618	0	0	0	0	17	25	0	0	0
ENSMUSG00000021807.7	0.013721	0.212231	0.474432	1.38937	1478.5	64.9506	63.3416	76.6559	50.4677	45.8732	51.1713	3331.73	2843.82	3930.12	2223.39	1899.84	2180.1
ENSMUSG00000117098.2	0.0137203	0.212231	0.489447	1.40391	1478.5	64.9355	78.8186	79.6383	61.7001	49.8473	47.5622	3330.96	3538.68	4083.03	2718.24	2064.43	2026.34
ENSMUSG00000025330.7	0.013744	0.212442	0.940361	1.91901	1481	31.0158	85.9755	42.4423	43.9217	18.9545	20.1859	1591	3860	2176	1935	785	860
ENSMUSG00000043415.6	0.0137561	0.212486	-0.624993	0.648423	1482	20.1769	22.6521	21.2016	28.3278	39.8406	30.584	1035	1017	1087	1248	1650	1303
ENSMUSG00000032294.18	0.013773	0.212604	0.450617	1.36662	1483	914.002	896.31	856.142	773.051	548.33	629.73	46885	40241.2	43894.1	34057.3	22709.1	26829
ENSMUSG00000026003.6	0.0137924	0.212616	0.45337	1.36923	1484.5	87.2966	74.7942	81.5687	59.1297	56.7668	62.0599	4478	3358	4182	2605	2351	2644
ENSMUSG00000058318.16	0.0137871	0.212616	-0.685237	0.621904	1484.5	20.4693	13.6536	17.2032	26.7843	26.8501	28.9175	1050	613	882	1180	1112	1232
ENSMUSG00000027288.17	0.0138312	0.213071	-0.445952	0.7341	1486	136.306	109.808	104.428	157.846	155.282	164.398	6992	4930	5354	6954	6431	7004
ENSMUSG00000046275.3	0.0138883	0.213806	6.79479	111.029	1487	0.233935	0	0.66316	0	0	0	12	0	34	0	0	0
ENSMUSG00000033502.16	0.0139238	0.214065	-0.854222	0.553163	1488.5	14.8353	10.179	10.9812	26.5346	23.0834	15.468	761	457	563	1169	956	659
ENSMUSG00000017210.15	0.0139149	0.214065	-0.523295	0.695781	1488.5	27.9162	32.3856	36.2398	44.9431	47.8087	46.0051	1432	1454	1858	1980	1980	1960
ENSMUSG00000024767.12	0.0139842	0.21485	0.485732	1.4003	1490	57.0995	53.7681	64.1705	44.194	38.416	42.3904	2929	2414	3290	1947	1591	1806
ENSMUSG00000090387.2	0.0140018	0.214976	-0.814034	0.568789	1491	31.6981	15.3239	49.9906	63.7148	50.1267	56.7553	1626	687.99	2563	2807	2076	2418
ENSMUSG00000067212.9	0.0140243	0.215177	0.453398	1.36926	1492	664.8	806.522	725.31	488.079	481.594	634.563	34101.9	36210	37186.4	21502.7	19945.2	27034.9
ENSMUSG00000025929.5	0.0140806	0.215545	7.94388	246.233	1495	0	2.00461	0	0	0	0	0	90	0	0	0	0
ENSMUSG00000057637.14	0.0140651	0.215545	-0.570019	0.673608	1495	27.9552	23.8771	22.8595	38.5421	33.8766	38.4706	1434	1072	1172	1698	1403	1639
ENSMUSG00000030047.15	0.0140771	0.215545	-0.435324	0.739528	1495	128.781	115.844	135.967	157.051	171.314	186.297	6606	5201	6971	6919	7095	7937
ENSMUSG00000005580.12	0.0140885	0.215545	-1.2933	0.408018	1495	5.361	3.29647	3.17927	11.3039	11.8797	5.84453	275	148	163	498	492	249
ENSMUSG00000074892.10	0.0140954	0.215545	7.41557	170.73	1495	0.0194945	0	1.36533	0	0	0	1	0	70	0	0	0
ENSMUSG00000029343.18	0.0141375	0.215613	2.10726	4.30873	1499.5	2.47581	2.89555	1.77493	0.635559	0.217312	0.798048	127	130	91	28	9	34
ENSMUSG00000029705.18	0.0141286	0.215613	-0.555302	0.680514	1499.5	96.0872	71.4296	81.04	157.498	88.7085	119.05	4928.93	3206.94	4154.89	6938.68	3673.87	5072
ENSMUSG00000031839.8	0.0141225	0.215613	0.488471	1.40296	1499.5	159.192	118.116	130.935	84.5747	89.4843	116.937	8166	5303	6713	3726	3706	4982
ENSMUSG00000051355.19	0.0141096	0.215613	0.522129	1.43607	1499.5	57.9963	67.1081	64.2095	46.3904	34.1385	51.2863	2975	3012.92	3292	2043.76	1413.85	2185
ENSMUSG00000045827.11	0.0141587	0.215793	0.611697	1.52806	1502	33.3942	39.5799	29.5887	20.2244	21.5139	25.3732	1713	1777	1517	891	891	1081
ENSMUSG00000097823.3	0.0141709	0.215835	6.75645	108.117	1503	0	0.289555	0.585142	0	0	0	0	13	30	0	0	0
ENSMUSG00000044468.15	0.0142064	0.216232	0.457753	1.3734	1504	129.229	107.759	123.348	100.872	84.4137	77.082	6629	4838	6324	4444	3496	3284
ENSMUSG00000002768.9	0.0142256	0.21638	0.54198	1.45597	1505	43.5691	37.6526	44.7579	31.4534	24.9986	30.0728	2234.94	1690.47	2294.72	1385.7	1035.32	1281.22
ENSMUSG00000020282.19	0.0142414	0.216477	-0.733698	0.601361	1506	18.9487	14.9455	21.4552	22.0857	41.6032	28.3776	972	671	1100	973	1723	1209
ENSMUSG00000041479.15	0.0142645	0.21654	4.90342	29.9279	1507.5	0.623825	0	2.4771	0	0.0965832	0	32	0	127	0	4	0
ENSMUSG00000022769.10	0.0142588	0.21654	0.446815	1.36303	1507.5	125.116	166.182	132.593	104.05	102.451	104.474	6418	7461	6798	4584	4243	4451
ENSMUSG00000060152.15	0.0142852	0.216678	0.863442	1.81937	1510	17.896	16.9055	17.5347	9.94196	8.23372	10.5859	918	759	899	438	341	451
ENSMUSG00000032503.19	0.014302	0.216678	-6.69459	0.00965443	1510	0	0	0	0.499368	0.338041	0	0	0	0	22	14	0
ENSMUSG00000085532.2	0.0142979	0.216678	6.04023	65.8099	1510	0.0389891	0.178187	0.312075	0	0	0	2	8	16	0	0	0
ENSMUSG00000006464.10	0.0143295	0.216809	-1.89554	0.268773	1512.5	1.18917	0.579109	0.565637	2.45144	3.1631	3.0983	61	26	29	108	131	132
ENSMUSG00000024639.6	0.014321	0.216809	-0.519055	0.697829	1512.5	44.9934	35.0807	44.0221	68.7539	57.9741	51.122	2308	1575	2257	3029	2401	2178
ENSMUSG00000005609.17	0.0143849	0.217502	-0.538673	0.688404	1514	50.1595	32.2742	37.5076	61.3541	58.9399	53.9621	2573	1449	1923	2703	2441	2299
ENSMUSG00000017716.16	0.0144006	0.217596	0.712587	1.63874	1515	24.2902	25.8149	30.5639	13.7326	20.4273	15.069	1246	1159	1567	605	846	642
ENSMUSG00000040883.19	0.0144121	0.217627	0.742928	1.67357	1516	21.483	25.9931	25.8828	11.8713	13.9563	18.003	1102	1167	1327	523	578	767
ENSMUSG00000026021.16	0.014423	0.217647	0.463234	1.37863	1517	114.452	133.101	126.911	78.8529	84.653	108.109	5870.96	5975.78	6506.67	3473.92	3505.91	4605.88
ENSMUSG00000008892.13	0.0144445	0.217761	0.426906	1.34435	1518.5	130.286	150.805	144.544	104.377	100.295	111.929	6683.18	6770.63	7410.74	4598.4	4153.74	4768.64
ENSMUSG00000075394.5	0.0144495	0.217761	6.24524	75.8585	1518.5	0.0194945	0.378648	0.214552	0	0	0	1	17	11	0	0	0
ENSMUSG00000063787.5	0.0144602	0.217778	0.80116	1.7425	1520	19.8454	19.2442	24.771	14.1412	9.85149	12.6514	1018	864	1270	623	408	539
ENSMUSG00000083674.4	0.0145339	0.218457	-6.64338	0.0100033	1522	0	0	0	0.408574	0	0.399024	0	0	0	18	0	17
ENSMUSG00000001089.15	0.0145178	0.218457	-0.500759	0.706735	1522	50.101	42.8764	47.533	79.5584	57.298	61.9661	2570	1925	2437	3505	2373	2640
ENSMUSG00000054409.6	0.0145312	0.218457	7.91156	240.778	1522	0	1.96006	0	0	0	0	0	88	0	0	0	0
ENSMUSG00000002416.14	0.0145566	0.218654	0.704532	1.62962	1524	24.3855	22.4737	23.4835	14.51	13.1503	15.5018	1250.89	1008.99	1203.99	639.25	544.62	660.44
ENSMUSG00000078780.8	0.014595	0.218944	0.872691	1.83108	1525.5	19.2021	21.5384	26.1948	14.3228	7.46105	14.7639	985	967	1343	631	309	629
ENSMUSG00000027702.8	0.0145905	0.218944	6.6649	101.469	1525.5	0.370396	0	0.448609	0	0	0	19	0	23	0	0	0
ENSMUSG00000102752.2	0.0146649	0.219148	-1.03076	0.489451	1531.5	5.0793	6.52634	6.39521	13.12	12.1135	11.5482	260.55	293.01	327.88	578.01	501.68	492
ENSMUSG00000041355.14	0.0146287	0.219148	0.499427	1.41365	1531.5	50.1538	54.7644	65.1742	39.485	37.2942	43.5408	2572.71	2458.73	3341.46	1739.54	1544.54	1855.01
ENSMUSG00000029088.17	0.0146898	0.219148	6.00555	64.2468	1531.5	0.0779782	0.0668203	0.37059	0	0	0	4	3	19	0	0	0
ENSMUSG00000030291.13	0.014643	0.219148	0.749749	1.6815	1531.5	22.5589	19.9929	24.1519	13.1835	11.5697	14.9139	1157.19	897.61	1238.26	580.81	479.16	635.39
ENSMUSG00000030433.16	0.014634	0.219148	3.85598	14.4799	1531.5	0.662814	0.133641	1.69691	0	0.0241458	0.140832	34	6	87	0	1	6
ENSMUSG00000039062.16	0.0146901	0.219148	-0.857603	0.551869	1531.5	11.1509	10.7581	9.34276	23.6292	15.9604	17.0407	572	483	479	1041	661	726
ENSMUSG00000020718.13	0.0146551	0.219148	-0.979985	0.506985	1531.5	10.2931	6.43702	7.37668	20.0719	12.8456	14.6465	528	289	378.2	884.28	532	624
ENSMUSG00000022179.6	0.0147043	0.219148	-1.60364	0.329047	1531.5	1.50108	1.87097	1.05325	5.35685	4.29795	3.80246	77	84	54	236	178	162
ENSMUSG00000010376.16	0.0146954	0.219148	0.464548	1.37988	1531.5	94.0996	91.7663	101.561	76.8343	56.8629	74.5935	4826.97	4119.99	5206.98	3384.99	2354.98	3177.98
ENSMUSG00000021967.5	0.0146774	0.219148	0.821231	1.76691	1531.5	19.787	19.5115	18.5685	9.69227	10.2861	12.7688	1015	876	952	427	426	544
ENSMUSG00000018076.13	0.0147491	0.219673	-0.547491	0.684209	1537	38.3848	42.3641	29.0035	49.3012	49.6196	61.4731	1969	1902	1487	2172	2055	2619
ENSMUSG00000111341.2	0.0147635	0.219744	-1.95807	0.257373	1538	0.896749	0.690476	0.37059	3.01891	2.0041	2.60539	46	31	19	133	83	111
ENSMUSG00000008307.12	0.014783	0.219768	-1.8116	0.284875	1541	0.958157	0.534562	1.26781	3.24861	2.77894	3.69379	49.15	24	65	143.12	115.09	157.37
ENSMUSG00000019158.10	0.0148011	0.219768	0.592426	1.50778	1541	34.0375	29.2673	34.6404	22.4489	20.3066	22.2045	1746	1314	1776	989	841	946
ENSMUSG00000045114.11	0.0148132	0.219768	-6.73264	0.00940315	1541	0	0	0	0.658258	0	0.201155	0	0	0	29	0	8.57
ENSMUSG00000021303.15	0.0147925	0.219768	5.42442	42.945	1541	0	0.445469	0.916722	0	0.0241458	0	0	20	47	0	1	0
ENSMUSG00000024583.4	0.0148037	0.219768	0.454121	1.36995	1541	69.5355	75.6851	82.7	59.1978	52.831	54.3377	3566.92	3398	4240	2608	2188	2315
ENSMUSG00000003477.6	0.0148244	0.219793	1.48832	2.80563	1544	5.92634	5.90246	8.40653	1.27112	2.51116	3.42691	304	265	431	56	104	146
ENSMUSG00000020649.12	0.0148485	0.220007	0.619868	1.53673	1545	28.6375	38.934	50.4002	25.8988	26.174	24.6925	1469	1748	2584	1140.99	1084	1052
ENSMUSG00000020908.15	0.014882	0.220362	6.85556	115.805	1546	0.136462	0	0.799693	0	0	0	7	0	41	0	0	0
ENSMUSG00000026288.15	0.0149476	0.220619	-0.420607	0.74711	1549	308.716	270.867	251.045	365.81	375.95	370.036	15836	12161	12871	16116	15570	15765
ENSMUSG00000038766.17	0.0149225	0.220619	-0.740921	0.598357	1549	17.6135	12.7959	14.35	22.8797	30.5365	21.4065	903.51	574.49	735.72	1007.98	1264.67	912
ENSMUSG00000061755.11	0.01492	0.220619	-0.47806	0.717942	1549	48.9313	41.4731	50.2051	68.8901	68.8397	58.1401	2510	1862	2574	3035	2851	2477
ENSMUSG00000030149.16	0.0149409	0.220619	0.621323	1.53828	1549	54.4093	81.1198	43.398	42.1058	30.9066	43.2824	2791	3642	2225	1855	1280	1844
ENSMUSG00000067203.9	0.014932	0.220619	-0.422821	0.745965	1549	105.786	91.8779	100.789	127.24	136.94	135.928	5426.42	4125	5167.41	5605.63	5671.39	5791.06
ENSMUSG00000036989.17	0.0149716	0.220832	-0.486732	0.71364	1552	46.9039	36.4839	42.7153	55.8611	59.1814	61.6844	2406	1638	2190	2461	2451	2628
ENSMUSG00000079355.6	0.0149919	0.220988	2.97105	7.84105	1553	0.569241	0.911429	0.664526	0.14232	0.0994807	0.0241762	29.2	40.92	34.07	6.27	4.12	1.03
ENSMUSG00000040385.8	0.0150212	0.221277	0.443556	1.35995	1554	434.328	521.118	524.596	399.341	308.461	380.488	22279.5	23396.4	26895.8	17593.2	12774.9	16210.3
ENSMUSG00000026568.7	0.0151147	0.222512	0.589675	1.50491	1555	33.9595	38.2658	38.4048	21.2458	22.4073	29.8564	1742	1718	1969	936	928	1272
ENSMUSG00000049119.15	0.0151752	0.222544	-1.02873	0.490143	1558.5	7.83681	6.50384	5.61736	9.98736	16.6606	14.0832	402	292	288	440	690	600
ENSMUSG00000039990.17	0.0151594	0.222544	-0.996136	0.501341	1558.5	12.1256	14.5223	6.67061	14.3455	32.959	19.1531	622	652	342	632	1365	816
ENSMUSG00000031950.8	0.0151507	0.222544	0.500609	1.41481	1558.5	54.0172	56.9238	69.6802	43.9986	37.1198	46.5436	2770.89	2555.68	3572.48	1938.39	1537.32	1982.94
ENSMUSG00000020817.17	0.015171	0.222544	-0.502098	0.706079	1558.5	54.9746	40.4708	41.6816	68.9128	57.805	67.5055	2820	1817	2137	3036	2394	2876
ENSMUSG00000041703.8	0.0151688	0.222544	-3.90599	0.0667082	1558.5	0.0389891	0	0.117028	0.476669	1.93094	0.070416	2	0	6	21	79.97	3
ENSMUSG00000024969.16	0.0151714	0.222544	-0.455256	0.729381	1558.5	60.0237	57.8218	61.8105	90.2948	84.3171	71.7069	3079	2596	3169	3978	3492	3055
ENSMUSG00000040035.15	0.0152029	0.222789	6.66495	101.473	1562.5	0.272924	0	0.546132	0	0	0	14	0	28	0	0	0
ENSMUSG00000035181.7	0.0152114	0.222789	-0.520241	0.697255	1562.5	32.1855	36.818	28.4574	45.102	50.5854	44.0804	1651	1653	1459	1987	2095	1878
ENSMUSG00000027272.6	0.0152264	0.222853	-0.750771	0.594286	1564.5	17.701	17.3733	12.1115	29.0015	30.3984	19.9981	908	780	620.95	1277.68	1258.95	852
ENSMUSG00000020949.10	0.0152353	0.222853	0.562005	1.47632	1564.5	36.3794	37.5207	41.4791	22.2589	26.7869	29.1095	1866.13	1684.55	2126.62	980.63	1109.38	1240.18
ENSMUSG00000063972.14	0.0152572	0.222892	-2.18472	0.219956	1568	1.03321	0.334102	0.682665	5.42495	3.06652	0.868464	53	15	35	239	127	37
ENSMUSG00000052738.15	0.0152603	0.222892	0.532252	1.44618	1568	47.2158	57.3764	42.7543	30.3025	33.0797	38.4941	2422	2576	2192	1335	1370	1640
ENSMUSG00000037801.14	0.0152851	0.222892	-7.75993	0.00461347	1568	0	0	0	0	1.76264	0	0	0	0	0	73	0
ENSMUSG00000052609.10	0.0152866	0.222892	-0.508119	0.703139	1568	34.7783	31.1828	31.1295	45.6922	50.1267	42.2731	1784	1400	1596	2013	2076	1801
ENSMUSG00000025260.11	0.0152791	0.222892	0.631038	1.54868	1568	26.6101	31.606	32.1828	18.9987	16.9745	22.3923	1365	1419	1650	837	703	954
ENSMUSG00000048489.13	0.0153156	0.223032	2.49908	5.65326	1571.5	1.28664	0.71275	5.28578	0.658258	0.482916	0.140832	66	32	271	29	20	6
ENSMUSG00000021573.16	0.0153136	0.223032	-1.20836	0.43276	1571.5	11.8137	8.75346	6.51458	8.26227	37.7399	16.5947	606	393	334	364	1563	707
ENSMUSG00000045440.5	0.0153484	0.223367	-5.85236	0.0173087	1573	0	0	0	0.226985	0.0482916	0.187776	0	0	0	10	2	8
ENSMUSG00000090247.8	0.0153656	0.223475	0.615096	1.53166	1574	28.7661	30.997	34.1132	21.0418	17.3954	22.8483	1475.6	1391.66	1748.97	927.01	720.43	973.43
ENSMUSG00000031505.12	0.0154467	0.224512	0.567874	1.48234	1575	32.4457	34.637	34.4293	23.2483	21.4948	23.7328	1664.35	1555.08	1765.18	1024.22	890.21	1011.11
ENSMUSG00000055150.16	0.0154838	0.224908	-2.39644	0.189933	1576	0.877254	0.0668203	0.429104	2.02017	3.62187	1.64304	45	3	22	89	150	70
ENSMUSG00000038034.16	0.0155214	0.225312	0.460404	1.37593	1577	82.7933	76.6874	83.4607	67.5735	56.646	52.3425	4247	3443	4279	2977	2346	2230
ENSMUSG00000004264.18	0.0155433	0.225486	0.440134	1.35673	1578	82.2475	92.5684	89.2731	61.8006	64.5417	68.3035	4219	4156	4577	2722.67	2673	2910
ENSMUSG00000095761.7	0.0155533	0.225488	6.13201	70.1326	1579	0	0	5.49975	0	0	0.070416	0	0	281.97	0	0	3
ENSMUSG00000059089.5	0.0155778	0.225681	0.746413	1.67762	1580.5	215.337	245.654	288.572	177.366	67.7773	201.648	11046	11029	14795	7814	2807	8591
ENSMUSG00000035403.11	0.0155863	0.225681	2.84535	7.18682	1580.5	0.819161	0.847059	0.585532	0.0907941	0.169021	0.046944	42.02	38.03	30.02	4	7	2
ENSMUSG00000035443.11	0.0156783	0.226869	0.757992	1.69114	1582	20.0014	23.8771	22.3719	11.0769	12.5558	15.5385	1026	1072	1147	488	520	662
ENSMUSG00000033308.17	0.0156997	0.227035	-2.84211	0.139457	1583	0.448374	0	0.292571	2.42874	1.66606	1.29096	23	0	15	107	69	55
ENSMUSG00000036513.16	0.0157345	0.227395	0.623734	1.54086	1584	36.0844	32.5856	40.9014	27.7603	17.385	25.96	1851	1462.98	2097	1223	720	1106
ENSMUSG00000057110.16	0.0158112	0.228359	-0.463239	0.725356	1585	54.1363	46.7742	50.4782	76.7437	70.4333	61.5436	2777	2100	2588	3381	2917	2622
ENSMUSG00000008036.12	0.0158338	0.228541	0.462747	1.37816	1586	97.3363	84.9063	87.8492	69.3894	54.7385	71.8478	4993	3812	4504	3057	2267	3061
ENSMUSG00000105403.2	0.0158628	0.228817	6.68327	102.77	1587	0.253429	0.579109	0	0	0	0	13	26	0	0	0	0
ENSMUSG00000044627.12	0.0158966	0.229159	0.482414	1.39708	1588	51.4071	55.639	61.0888	37.3391	39.9372	43.0711	2637	2498	3132	1645	1654	1835
ENSMUSG00000030671.10	0.0159152	0.229283	-0.60891	0.655692	1589	74.6641	34.2565	59.6649	82.1687	88.3253	86.6586	3830	1538	3059	3620	3658	3692
ENSMUSG00000032265.15	0.0159528	0.229443	-0.455513	0.729251	1591	128.352	99.2282	131.364	149.651	184.884	157.708	6584	4455	6735	6593	7657	6719
ENSMUSG00000020963.16	0.0159564	0.229443	-6.75195	0.00927814	1591	0	0	0	0.726353	0.144875	0	0	0	0	32	6	0
ENSMUSG00000024169.17	0.0159386	0.229443	-0.834092	0.560936	1591	10.8	11.7826	13.0292	17.2736	28.8784	17.3458	554	529	668	761	1196	739
ENSMUSG00000039989.8	0.0160184	0.23019	-0.459377	0.7273	1593	76.711	58.3119	65.1653	88.0703	99.7463	87.4566	3935	2618	3341	3880	4131	3726
ENSMUSG00000001864.14	0.0160636	0.230407	6.63059	99.0846	1595	0.253429	0	0.546132	0	0	0	13	0	28	0	0	0
ENSMUSG00000055216.4	0.0160604	0.230407	-1.90611	0.266811	1595	1.46209	0.579109	1.03375	5.08447	1.47289	4.99907	75	26	53	224	61	212.98
ENSMUSG00000028893.9	0.0160591	0.230407	-0.498947	0.707623	1595	71.6035	53.4785	46.4602	82.0325	77.8943	82.5041	3673	2401	2382	3614	3226	3515
ENSMUSG00000097124.3	0.0161121	0.230813	6.59532	96.6919	1597.5	0.350902	0	0.429104	0	0	0	18	0	22	0	0	0
ENSMUSG00000030717.10	0.0161097	0.230813	0.480373	1.3951	1597.5	118.644	146.893	127.151	103.278	72.4374	105.741	6086	6595	6519	4550	3000	4505
ENSMUSG00000024104.12	0.0161328	0.230965	-0.439779	0.737247	1599	146.682	120.834	122.365	161.714	198.675	168.465	7524.27	5425.05	6273.6	7124.41	8228.15	7177.29
ENSMUSG00000094951.2	0.0161739	0.231408	-4.6715	0.0392409	1600	0.0389891	0	0.177688	0	0.193166	5.56263	2	0	9.11	0	8	236.99
ENSMUSG00000024353.6	0.0162023	0.231669	2.23552	4.70933	1601	1.94945	3.07373	17.8858	0.295081	2.10068	2.46456	100	138	917	13	87	105
ENSMUSG00000075324.14	0.016217	0.231736	6.04948	66.2332	1602	0.116967	0.378648	0.0390094	0	0	0	6	17	2	0	0	0
ENSMUSG00000043962.17	0.0162402	0.231777	-0.484054	0.714966	1603.5	84.766	58.6344	81.221	108.364	113.942	91.8978	4348.19	2632.48	4164.17	4774.07	4718.91	3915.21
ENSMUSG00000028832.12	0.0162308	0.231777	0.435455	1.35234	1603.5	116.232	139.061	141.25	87.8225	105.876	99.5285	5962.27	6243.37	7241.82	3869.08	4384.85	4240.31
ENSMUSG00000006050.13	0.0162552	0.231847	0.575522	1.49022	1605	51.9919	59.7151	61.6154	44.5345	26.2948	45.4653	2667	2681	3159	1962	1089	1937
ENSMUSG00000028447.12	0.0162801	0.231989	0.506097	1.4202	1606.5	58.4446	59.5814	58.3386	44.3983	32.5727	47.2022	2998	2675	2991	1956	1349	2011
ENSMUSG00000076862.6	0.0162855	0.231989	5.90342	59.8559	1606.5	0.0389891	0.267281	0.175542	0	0	0	2	12	9	0	0	0
ENSMUSG00000027338.17	0.0163333	0.232448	7.77139	218.485	1608.5	0	0	1.77493	0	0	0	0	0	91	0	0	0
ENSMUSG00000039105.7	0.016338	0.232448	0.43049	1.34769	1608.5	172.007	170.862	165.386	114.931	117.021	145.177	8823.35	7671.12	8479.3	5063.36	4846.42	6185.12
ENSMUSG00000036372.15	0.016363	0.232659	0.548467	1.46253	1610	39.5149	38.8003	39.2825	31.0743	23.0834	26.2415	2026.97	1742	2014	1369	956	1117.99
ENSMUSG00000004677.18	0.0164181	0.233298	-0.479369	0.717291	1611	109.407	107.592	72.7945	143.659	135.666	124.673	5612.21	4830.5	3732.15	6329	5618.6	5311.56
ENSMUSG00000038831.17	0.016432	0.23335	-1.15259	0.449817	1612	5.98482	4.09831	4.09599	11.6897	12.2661	7.58145	307	184	210	515	508	323
ENSMUSG00000072620.4	0.0164734	0.233793	0.466852	1.38209	1613	772.209	925.011	734.647	610.836	464.831	683.87	39611.5	41529.8	37665.1	26910.8	19251	29135.6
ENSMUSG00000022103.11	0.0164942	0.233943	-1.11462	0.461812	1614	14.6794	14.1659	14.9211	22.4716	61.3545	10.9614	753	636	765	990	2541	467
ENSMUSG00000044393.16	0.0165334	0.234354	7.28411	155.86	1615	0	1.24731	0.0195047	0	0	0	0	56	1	0	0	0
ENSMUSG00000070327.15	0.0165553	0.23452	-0.545548	0.685131	1616	117.618	85.0349	99.5082	194.623	109.658	136.755	6033.38	3817.77	5101.75	8574.26	4541.5	5826.29
ENSMUSG00000022820.5	0.0166141	0.235207	0.856177	1.81024	1617	16.0391	16.5374	17.9488	9.17384	8.26028	10.4727	822.75	742.47	920.23	404.16	342.1	446.18
ENSMUSG00000005057.14	0.0166397	0.235411	0.675563	1.59722	1618.5	35.558	30.5146	24.2444	23.0844	18.7854	14.67	1824	1370	1243	1017	778	625
ENSMUSG00000117442.2	0.0166491	0.235411	-6.59684	0.0103313	1618.5	0	0	0	0	0.28975	0.492912	0	0	0	0	12	21
ENSMUSG00000026896.15	0.0166981	0.235561	-0.418139	0.748389	1621.5	84.3334	90.4524	83.4412	113.425	111.554	120.059	4326	4061	4278	4997	4620	5115
ENSMUSG00000021537.10	0.0166979	0.235561	0.532346	1.44628	1621.5	45.812	44.1678	54.242	27.0108	35.5177	37.1979	2349.99	1982.98	2780.97	1189.98	1470.97	1584.78
ENSMUSG00000055762.17	0.0167008	0.235561	0.450443	1.36646	1621.5	65.7015	74.3318	80.9637	51.2982	56.2353	54.1957	3370.25	3337.24	4150.98	2259.98	2328.99	2308.95
ENSMUSG00000090291.4	0.016672	0.235561	7.0758	134.905	1621.5	0.0389891	0	1.05325	0	0	0	2	0	54	0	0	0
ENSMUSG00000087340.2	0.0167444	0.236031	-6.60737	0.0102561	1624	0	0	0	0	0.507062	0.281664	0	0	0	0	21	12
ENSMUSG00000053411.17	0.0167645	0.236167	-0.812509	0.569391	1625	13.5434	15.6923	9.71335	18.1897	29.4692	20.7441	694.73	704.53	498	801.36	1220.47	883.78
ENSMUSG00000040363.16	0.0168087	0.236645	-0.66981	0.628589	1626	27.0584	18.3756	17.0471	27.3063	40.5891	31.5229	1388	825	874	1203	1681	1343
ENSMUSG00000102973.2	0.0168376	0.236906	-2.21575	0.215275	1627	0.467869	0.334102	0.624151	0.907941	4.37039	1.38485	24	15	32	40	181	59
ENSMUSG00000102692.2	0.0169195	0.237726	-7.67899	0.00487972	1629	0	0	0	0	1.66606	0	0	0	0	0	69	0
ENSMUSG00000027968.12	0.0169114	0.237726	-0.678413	0.624852	1629	16.1113	17.3396	15.2135	25.5166	29.8512	22.5153	826.45	778.49	779.99	1124.15	1236.29	959.24
ENSMUSG00000031429.15	0.016927	0.237726	0.600943	1.51671	1629	28.1111	29.9355	31.4221	18.4539	19.2201	21.3126	1442	1344	1611	813	796	908
ENSMUSG00000033152.14	0.0170101	0.238643	3.99657	15.962	1631.5	0.136462	0.801844	0.682665	0	0	0.093888	7	36	35	0	0	4
ENSMUSG00000032407.15	0.0170132	0.238643	-0.455966	0.729022	1631.5	67.88	53.2781	53.56	78.9909	83.1823	77.5045	3482	2392	2746	3480	3445	3302
ENSMUSG00000028998.7	0.0170572	0.238936	0.653911	1.57343	1634	27.9357	26.2604	27.8527	20.9734	14.9945	16.1722	1433	1179	1428	924	621	689
ENSMUSG00000106241.2	0.0170504	0.238936	-6.70643	0.00957551	1634	0	0	0	0.726353	0	0.11736	0	0	0	32	0	5
ENSMUSG00000005533.11	0.0170653	0.238936	-1.19078	0.438067	1634	3.66497	3.36329	5.92943	9.87386	12.0729	7.65187	188	151	304	435	500	326
ENSMUSG00000030708.15	0.0170984	0.239106	-1.00403	0.498605	1636.5	8.62088	5.72628	7.16233	14.1691	10.6065	18.3795	442.22	257.09	367.21	624.23	439.27	783.04
ENSMUSG00000024681.12	0.0170982	0.239106	-6.55815	0.0106121	1636.5	0	0	0	0	0.386333	0.375552	0	0	0	0	16	16
ENSMUSG00000020928.15	0.0171165	0.239213	6.59538	96.6958	1638	0.233935	0	0.546132	0	0	0	12	0	28	0	0	0
ENSMUSG00000015291.11	0.0171492	0.239524	-0.424426	0.745135	1639	96.5565	83.6813	98.2063	133.649	115.224	124.824	4953	3757	5035	5888	4772	5318
ENSMUSG00000027624.21	0.0172181	0.240047	-0.607927	0.656139	1641	26.5711	22.2066	18.2759	31.1197	39.0438	32.0393	1363	997	937	1371	1617	1365
ENSMUSG00000045252.12	0.0172051	0.240047	-0.801704	0.573671	1641	15.927	12.0054	11.8199	29.0995	24.2907	15.914	817	539	606	1282	1006	678
ENSMUSG00000024818.16	0.0172091	0.240047	-0.41537	0.749827	1641	93.7298	92.1897	94.7539	135.987	121.019	117.313	4808	4139	4858	5991	5012	4998
ENSMUSG00000029413.15	0.017277	0.240282	0.497536	1.4118	1644.5	301.113	369.36	260.642	254.065	167.499	237.936	15446	16583	13363	11193	6937	10137
ENSMUSG00000021282.18	0.0172455	0.240282	-0.418323	0.748294	1644.5	869.024	734.064	690.073	1061.42	960.009	1043.09	44577.8	32956.9	35379.8	46761.7	39758.9	44440
ENSMUSG00000069267.3	0.0172742	0.240282	5.56983	47.4992	1644.5	0.111899	0.121836	0.145895	0	0	0	5.74	5.47	7.48	0	0	0
ENSMUSG00000024737.3	0.0172632	0.240282	0.550338	1.46443	1644.5	88.4393	82.1299	90.2538	74.8212	39.9236	63.35	4536.62	3687.35	4627.28	3296.3	1653.44	2698.96
ENSMUSG00000106054.2	0.0172972	0.240418	-5.98722	0.0157641	1647	0	0	0	0.226985	0.0241458	0.258192	0	0	0	10	1	11
ENSMUSG00000027014.15	0.0173638	0.240915	-0.681997	0.623302	1649.5	21.9454	17.1935	13.6051	32.9492	26.7743	24.9007	1125.72	771.93	697.53	1451.6	1108.86	1060.87
ENSMUSG00000035692.8	0.0173751	0.240915	0.427106	1.34453	1649.5	216.916	254.14	204.058	180.544	147.579	173.974	11127	11410	10462	7954	6112	7412
ENSMUSG00000049470.14	0.0173437	0.240915	-0.446698	0.73372	1649.5	58.0742	56.4186	57.5194	73.2255	88.9773	72.2468	2979	2533	2949	3226	3685	3078
ENSMUSG00000113003.2	0.0173696	0.240915	-2.62844	0.161719	1649.5	0.21444	0.245008	0.0585142	0.635559	1.54533	1.05624	11	11	3	28	64	45
ENSMUSG00000038784.14	0.0173951	0.240926	-0.549756	0.683136	1652.5	41.0165	25.1244	32.6899	47.1222	49.8852	47.6951	2104	1128	1676	2076	2066	2032
ENSMUSG00000064043.16	0.0173969	0.240926	-0.461607	0.726177	1652.5	46.592	46.4401	49.6395	74.8598	61.4752	60.1352	2390	2085	2545	3298	2546	2562
ENSMUSG00000030583.17	0.0174076	0.240928	-0.778722	0.582883	1654	12.0671	10.424	14.6871	24.469	21.4898	17.8387	619	468	753	1078	890	760
ENSMUSG00000058761.6	0.0174279	0.241063	-0.708214	0.612077	1655	34.5443	14.2773	24.0688	40.6531	42.1344	36.3346	1772	641	1234	1791	1745	1548
ENSMUSG00000026925.17	0.017481	0.241651	-0.652393	0.636224	1656	19.5786	15.6999	18.5909	23.3418	33.8712	27.4773	1004.31	704.87	953.15	1028.34	1402.78	1170.64
ENSMUSG00000034829.9	0.0175053	0.241841	-3.90497	0.0667553	1657	0.136462	0	0	1.31652	0.676082	0.187776	7	0	0	58	28	8
ENSMUSG00000050621.8	0.0175246	0.241962	0.637779	1.55593	1658	24.5471	25.7862	31.5446	17.5462	17.7187	17.3573	1259.18	1157.71	1617.28	773.01	733.82	739.49
ENSMUSG00000027678.18	0.0175449	0.242096	-0.410525	0.752349	1659	146.041	151.3	142.551	209.276	194.308	181.101	7491.36	6792.83	7308.54	9219.8	8047.29	7715.6
ENSMUSG00000046916.10	0.0176196	0.242981	3.80029	13.9316	1660	0.253429	0.824117	0.66316	0	0	0.11736	13	37	34	0	0	5
ENSMUSG00000026425.16	0.0176391	0.243103	-0.419475	0.747697	1661	131.705	144.354	129.238	188.738	193.142	160.173	6756	6481	6626	8315	7999	6824
ENSMUSG00000031132.2	0.0176526	0.243143	2.55561	5.87915	1662	0.818771	4.69969	4.29104	0.408574	1.20729	0.046944	42	211	220	18	50	2
ENSMUSG00000013495.16	0.0176895	0.24327	-0.546721	0.684574	1664.5	29.1069	32.7264	25.6257	44.4646	48.6656	34.6188	1493.08	1469.3	1313.82	1958.92	2015.49	1474.9
ENSMUSG00000002222.15	0.0177043	0.24327	-0.539893	0.687822	1664.5	56.9046	34.8134	38.5803	55.9973	68.3568	65.1113	2919	1563	1978	2467	2831	2774
ENSMUSG00000020056.17	0.0176941	0.24327	0.65091	1.57016	1664.5	26.4931	29.9132	26.1948	17.9545	14.2702	20.3737	1359	1343	1343	791	591	868
ENSMUSG00000040522.6	0.0177006	0.24327	-0.502207	0.706026	1664.5	67.3147	57.7105	43.7296	69.6391	86.2488	83.1378	3453	2591	2242	3068	3572	3542
ENSMUSG00000072109.12	0.0177251	0.24341	0.768576	1.70359	1667	36.6147	41.5339	39.1577	24.6858	11.5405	32.6221	1878.2	1864.73	2007.6	1087.55	477.95	1389.83
ENSMUSG00000048480.6	0.01782	0.243762	6.52222	91.9148	1671.5	0.331407	0	0.409599	0	0	0	17	0	21	0	0	0
ENSMUSG00000038533.16	0.0178129	0.243762	-0.687746	0.620823	1671.5	19.5328	25.8971	17.9576	23.3318	43.9623	34.8038	1001.96	1162.69	920.68	1027.9	1820.7	1482.78
ENSMUSG00000017740.18	0.0178139	0.243762	-2.25465	0.209548	1671.5	0.604331	0.890937	0.0780189	2.20176	3.13895	2.1829	31	40	4	97	130	93
ENSMUSG00000042121.17	0.017826	0.243762	-0.558054	0.679218	1671.5	33.5306	33.1429	24.4784	41.039	53.8934	39.2686	1720	1488	1255	1808	2232	1673
ENSMUSG00000030647.9	0.017836	0.243762	0.48103	1.39574	1671.5	62.6165	75.7965	73.6693	56.474	41.241	54.2203	3212	3403	3777	2488	1708	2310
ENSMUSG00000031783.11	0.0178112	0.243762	0.557111	1.47132	1671.5	46.4816	43.6657	55.8241	33.1129	25.5395	40.5573	2384.34	1960.44	2862.08	1458.81	1057.72	1727.9
ENSMUSG00000020650.16	0.0177823	0.243762	0.502876	1.41704	1671.5	44.1746	46.0169	48.9373	34.3202	28.2264	35.6305	2266	2066	2509	1512	1169	1518
ENSMUSG00000024163.18	0.0177909	0.243762	-0.595047	0.662023	1671.5	39.7359	25.9744	36.3223	62.2512	54.1974	37.6972	2038.31	1166.16	1862.23	2742.52	2244.59	1606.05
ENSMUSG00000097699.3	0.0178751	0.243983	-6.54629	0.0106997	1677	0	0	0	0.272382	0.482916	0	0	0	0	12	20	0
ENSMUSG00000031965.16	0.0178775	0.243983	4.41328	21.3074	1677	0.799276	0.289555	0.0585142	0.0453971	0	0	41	13	3	2	0	0
ENSMUSG00000071719.3	0.0178842	0.243983	6.5819	95.7965	1677	0.506858	0.267281	0	0	0	0	26	12	0	0	0	0
ENSMUSG00000038369.15	0.0180005	0.244302	-0.565125	0.675897	1683.5	27.0779	22.3625	27.8722	42.242	40.6132	31.5464	1389	1004	1429	1861	1682	1344
ENSMUSG00000105659.2	0.0179906	0.244302	5.86527	58.2937	1683.5	0.272924	0.155914	0.0390094	0	0	0	14	7	2	0	0	0
ENSMUSG00000045790.11	0.0179779	0.244302	6.69803	103.826	1683.5	0.701804	0	0.136533	0	0	0	36	0	7	0	0	0
ENSMUSG00000031668.15	0.0179753	0.244302	-0.595583	0.661777	1683.5	36.4127	24.2295	32.8237	41.7873	60.8706	38.6079	1867.84	1087.82	1682.86	1840.97	2520.96	1644.85
ENSMUSG00000053063.12	0.0179353	0.244302	0.469091	1.38424	1683.5	281.696	398.873	361.286	255.245	207.702	289.691	14450	17908	18523	11245	8602	12342
ENSMUSG00000004609.12	0.0180067	0.244302	-0.602828	0.658462	1683.5	106.928	90.252	82.9536	109.203	209.899	106.352	5485	4052	4253	4811	8693	4531
ENSMUSG00000032776.10	0.0179904	0.244302	-1.66952	0.314358	1683.5	3.60649	3.05146	0.604646	4.31272	11.0105	7.7927	185	137	31	190	456	332
ENSMUSG00000030707.16	0.0179517	0.244302	0.447422	1.3636	1683.5	743.853	884.834	884.071	673.42	491.126	678.176	38157	39726	45326	29668	20340	28893
ENSMUSG00000021957.8	0.0179648	0.244302	0.407506	1.32639	1683.5	184.145	210.729	197.407	151.036	148.955	146.536	9446	9461	10121	6654	6169	6243
ENSMUSG00000024902.6	0.0180142	0.244302	0.691266	1.6147	1683.5	22.7501	23.3871	25.9218	13.3921	14.0046	17.2284	1167	1050	1329	590	580	734
ENSMUSG00000037791.16	0.018027	0.24433	-0.612315	0.654146	1689	20.3856	17.5069	21.1806	34.6323	29.2106	26.4741	1045.71	786	1085.92	1525.75	1209.76	1127.9
ENSMUSG00000002580.8	0.0180494	0.244489	0.578042	1.49282	1690	36.3162	34.5895	41.4072	21.969	22.4034	30.864	1862.89	1552.95	2122.93	967.86	927.84	1314.93
ENSMUSG00000102329.2	0.0180905	0.244637	-2.99694	0.125266	1692	0.0194945	0.111367	0.117028	0.544765	1.06242	0.422496	1	5	6	24	44	18
ENSMUSG00000028859.15	0.0180923	0.244637	-0.440635	0.73681	1692	97.2187	108.916	82.5432	144.657	129.687	117.43	4986.97	4889.97	4231.96	6372.97	5370.99	5002.99
ENSMUSG00000058831.14	0.0180823	0.244637	-6.51467	0.0109368	1692	0	0	0	0	0.410479	0.328608	0	0	0	0	17	14
ENSMUSG00000110914.2	0.0181055	0.24467	-2.48569	0.178539	1694	1.16967	0.267281	0.0975236	5.60654	1.93166	1.10318	60	12	5	247	80	47
ENSMUSG00000026421.15	0.0181773	0.244764	0.513539	1.42755	1698	71.6619	88.4255	122.47	64.0099	64.4934	69.4302	3676	3970	6279	2820	2671	2958
ENSMUSG00000104245.2	0.0181873	0.244764	-3.76488	0.0735627	1698	0.155956	0	0	0.590162	1.27973	0.375552	8	0	0	26	53	16
ENSMUSG00000028466.16	0.0181477	0.244764	0.450332	1.36636	1698	82.3336	78.4753	82.6286	52.7578	56.54	68.8703	4223.42	3523.27	4236.34	2324.28	2341.61	2934.15
ENSMUSG00000104667.2	0.0181824	0.244764	6.10116	68.6489	1698	0.155956	0.378648	0.0195047	0	0	0	8	17	1	0	0	0
ENSMUSG00000001520.13	0.0181607	0.244764	3.45632	10.9763	1698	0.448374	0.222734	4.1155	0	0.265604	0.164304	23	10	211	0	11	7
ENSMUSG00000015013.10	0.0181863	0.244764	0.63651	1.55456	1698	27.5653	30.2473	27.1701	20.406	14.4875	19.7634	1414	1358	1393	899	600	842
ENSMUSG00000062949.14	0.0181824	0.244764	-0.722583	0.606012	1698	23.8808	22.7857	17.0081	21.9495	48.5331	34.5977	1225	1023	872	967	2010	1474
ENSMUSG00000062169.14	0.0182465	0.2454	0.520632	1.43458	1702.5	39.8274	40.1145	42.1497	31.846	25.0633	28.1899	2043	1801	2161	1403	1038	1201
ENSMUSG00000068391.9	0.018256	0.2454	0.499152	1.41338	1702.5	41.3479	40.4263	40.6884	29.6443	28.0333	28.9644	2121	1815	2086.08	1306	1161	1234
ENSMUSG00000090698.3	0.0182873	0.245553	2.26491	4.80624	1705	1.96895	1.60369	11.7808	0.249684	1.93166	1.0093	101	72	604	11	80	43
ENSMUSG00000058833.12	0.0182996	0.245553	0.65808	1.57798	1705	27.4678	27.9309	26.4094	18.295	13.4492	20.092	1409	1254	1354	806	557	856
ENSMUSG00000038250.10	0.0182902	0.245553	-0.451594	0.731234	1705	55.845	52.0944	46.495	73.718	62.8711	74.605	2864.65	2338.86	2383.78	3247.7	2603.81	3178.47
ENSMUSG00000031355.17	0.0183779	0.246459	-0.985681	0.504987	1707	7.50735	8.10753	9.1087	13.5056	24.4529	11.0128	385.1	364	467	595	1012.72	469.19
ENSMUSG00000102856.2	0.0184181	0.246566	-1.58454	0.33343	1709	1.92996	0.801844	1.89196	4.10843	5.07062	4.71787	99	36	97	181	210	201
ENSMUSG00000027957.14	0.0184087	0.246566	-0.544161	0.68579	1709	26.2007	28.51	25.5902	40.9255	43.7039	32.4611	1344	1280	1312	1803	1810	1382.97
ENSMUSG00000110618.2	0.0184125	0.246566	6.50134	90.594	1709	0	0.400922	0.33158	0	0	0	0	18	17	0	0	0
ENSMUSG00000101609.3	0.018438	0.246688	-1.3194	0.400701	1711	6.25775	1.87097	7.06071	15.9571	14.7048	7.27726	321	84	362	703	609	310.04
ENSMUSG00000095028.7	0.0185866	0.246719	0.683181	1.60568	1718.5	46.4968	62.4469	62.1707	47.4034	19.7346	39.4153	2385.12	2803.65	3187.47	2088.39	817.31	1679.25
ENSMUSG00000105843.2	0.0185299	0.246719	5.54204	46.5928	1718.5	0.0974727	0.178187	0.0975236	0	0	0	5	8	5	0	0	0
ENSMUSG00000046733.8	0.0184896	0.246719	1.22413	2.33614	1718.5	7.1545	18.2642	9.9084	7.17274	4.39454	3.54427	367	820	508	316	182	151
ENSMUSG00000036862.16	0.0185566	0.246719	-1.61365	0.32677	1718.5	1.73501	2.29416	0.760684	4.30273	6.17794	4.18365	89	103	39	189.56	255.86	178.24
ENSMUSG00000101304.2	0.018517	0.246719	5.77556	54.7794	1718.5	0.176816	0.224293	0.0390094	0	0	0	9.07	10.07	2	0	0	0
ENSMUSG00000032181.8	0.0185409	0.246719	-6.50722	0.0109934	1718.5	0	0	0	0	0.265604	0.46944	0	0	0	0	11	20
ENSMUSG00000039232.13	0.018486	0.246719	0.565307	1.4797	1718.5	52.3623	73.5692	42.0132	33.6846	41.072	38.7288	2686	3303	2154	1484	1701	1650
ENSMUSG00000036391.17	0.0185035	0.246719	-0.666766	0.629917	1718.5	31.6786	17.1283	29.2376	52.9557	36.5567	34.4099	1625	769	1499	2333	1514	1466
ENSMUSG00000047153.5	0.01846	0.246719	-0.429981	0.742271	1718.5	53.4367	54.0685	58.307	71.3728	74.6781	77.3416	2741.11	2427.49	2989.38	3144.38	3092.8	3295.06
ENSMUSG00000022419.17	0.0185346	0.246719	-0.599112	0.66016	1718.5	42.1722	24.3159	38.4617	46.1039	65.7089	47.201	2163.28	1091.7	1971.92	2031.14	2721.34	2010.95
ENSMUSG00000005125.14	0.0185786	0.246719	0.585285	1.50034	1718.5	45.6432	67.141	52.4472	48.0996	28.9173	33.0922	2341.33	3014.4	2688.95	2119.06	1197.61	1409.86
ENSMUSG00000024542.10	0.0185199	0.246719	-0.642919	0.640416	1718.5	22.5357	17.4401	15.8768	33.4803	25.6428	28.096	1156	783	814	1475	1062	1197
ENSMUSG00000025089.16	0.0185895	0.246719	6.51137	91.226	1718.5	0.292418	0.445469	0	0	0	0	15	20	0	0	0	0
ENSMUSG00000000838.18	0.0185912	0.246719	-0.458485	0.72775	1718.5	47.2569	39.3572	42.5687	57.1397	62.4514	57.9362	2424.11	1767	2182.48	2517.33	2586.43	2468.31
ENSMUSG00000106832.2	0.0186808	0.247387	6.78037	109.924	1727.5	0.0779782	0	0.810226	0	0	0	4	0	41.54	0	0	0
ENSMUSG00000036446.6	0.0186558	0.247387	0.707474	1.63294	1727.5	22.3407	33.7888	40.2187	25.6947	16.5157	16.7825	1146	1517	2062	1132	684	715
ENSMUSG00000095285.3	0.0186848	0.247387	4.72271	26.4045	1727.5	8.34366	0.0445469	0	0	0.193166	0.11736	428	2	0	0	8	5
ENSMUSG00000103081.4	0.0186646	0.247387	-7.58481	0.00520889	1727.5	0	0	0	0	1.5603	0	0	0	0	0	64.62	0
ENSMUSG00000032254.11	0.0187199	0.247709	-0.579448	0.66922	1730	25.4989	25.2581	31.4416	34.933	52.5171	35.3958	1308	1134	1612	1539	2175	1508
ENSMUSG00000004798.15	0.0188661	0.249499	-0.457869	0.728061	1731	64.9948	50.6943	63.3903	78.4234	91.8989	75.6737	3334	2276	3250	3455	3806	3224
ENSMUSG00000001127.13	0.0188909	0.249682	-0.438077	0.738118	1732	76.5161	81.298	74.3715	122.118	100.519	91.9163	3925	3650	3813	5380	4163	3916
ENSMUSG00000027792.12	0.0189733	0.250627	6.48412	89.519	1733	0.42888	0	0.292571	0	0	0	22	0	15	0	0	0
ENSMUSG00000030930.15	0.018995	0.250769	-0.875761	0.544966	1734	12.4958	8.68642	11.5273	13.9051	27.6894	18.449	640.99	389.99	591	612.6	1146.76	786
ENSMUSG00000090000.3	0.0190488	0.251335	0.49167	1.40607	1735	58.7166	59.5581	61.2017	48.2117	33.3936	46.0286	3011.95	2673.95	3137.79	2124	1383	1961
ENSMUSG00000042082.8	0.0191249	0.252193	-0.588902	0.664849	1736	31.2061	33.9068	27.7035	44.717	61.3364	33.5527	1600.76	1522.3	1420.35	1970.04	2540.25	1429.48
ENSMUSG00000046756.11	0.0191517	0.252313	0.525843	1.43978	1737.5	39.0269	43.3664	42.2197	33.3389	24.0263	29.1738	2001.94	1947	2164.59	1468.77	995.05	1242.92
ENSMUSG00000024155.9	0.019156	0.252313	6.48409	89.5172	1737.5	0.448374	0	0.273066	0	0	0	23	0	14	0	0	0
ENSMUSG00000075534.6	0.0192421	0.252864	-6.50222	0.0110316	1740.5	0	0	0	0.683453	0.0241458	0.023472	0	0	0	30.11	1	1
ENSMUSG00000027716.14	0.0192131	0.252864	6.57892	95.5988	1740.5	0	0.579109	0.195047	0	0	0	0	26	10	0	0	0
ENSMUSG00000039315.16	0.0192315	0.252864	5.31586	39.8322	1740.5	0	0.980031	0.273066	0	0	0.023472	0	44	14	0	0	1
ENSMUSG00000071497.5	0.0192391	0.252864	0.502034	1.41621	1740.5	39.5351	41.0818	42.5476	26.8841	28.3288	31.7536	2028.01	1844.43	2181.4	1184.4	1173.24	1352.83
ENSMUSG00000040270.17	0.0192817	0.253018	-0.892464	0.538693	1744	13.5943	8.00507	7.95851	18.4085	21.5294	14.9493	697.34	359.4	408.03	811	891.64	636.9
ENSMUSG00000044791.17	0.0192869	0.253018	-0.491215	0.711426	1744	41.3284	31.4501	40.4138	51.8435	56.2839	51.0046	2120	1412	2072	2284	2331	2173
ENSMUSG00000078300.4	0.0192837	0.253018	0.63065	1.54826	1744	27.1538	25.8236	27.2526	18.0683	15.3736	18.3736	1392.89	1159.39	1397.23	796.01	636.7	782.79
ENSMUSG00000045216.8	0.0193285	0.253328	-0.464339	0.724803	1746.5	78.7531	84.3805	71.6475	92.9603	133.35	97.6153	4039.75	3788.39	3673.34	4095.43	5522.71	4158.8
ENSMUSG00000026594.15	0.0193327	0.253328	-0.731712	0.602189	1746.5	14.0556	19.2442	22.5865	21.5636	42.569	28.6828	721	864	1158	950	1763	1222
ENSMUSG00000066026.15	0.0193949	0.253704	-0.400107	0.757802	1749.5	172.215	193.423	179.404	221.22	254.424	243.592	8834	8684	9198	9746	10537	10378
ENSMUSG00000053898.13	0.0194057	0.253704	0.420989	1.33884	1749.5	97.8821	110.031	105.286	74.4739	73.4032	86.0483	5021	4940	5398	3281	3040	3666
ENSMUSG00000037573.6	0.0193753	0.253704	-0.401509	0.757066	1749.5	106.908	110.053	106.028	145.906	132.778	147.944	5484	4941	5436	6428	5499	6303
ENSMUSG00000022548.15	0.0193869	0.253704	1.05708	2.08071	1749.5	16.2	12.5845	37.9367	10.1235	15.0911	6.85382	831	565	1945	446	625	292
ENSMUSG00000038578.16	0.0194201	0.253747	-0.667925	0.629411	1752	32.6339	20.2911	21.0261	31.0062	52.7586	33.7527	1674	911	1078	1366	2185	1438
ENSMUSG00000039219.19	0.0195007	0.254465	-0.544917	0.685431	1754	48.7586	35.1252	45.5503	50.4598	81.2533	57.1552	2501.14	1577	2335.35	2223.04	3365.11	2435.04
ENSMUSG00000004071.14	0.0195078	0.254465	-0.49788	0.708147	1754	49.7204	35.1415	52.7921	66.501	68.2119	59.7052	2550.48	1577.73	2706.63	2929.75	2825	2543.68
ENSMUSG00000036097.9	0.0195084	0.254465	-0.471523	0.721203	1754	54.9551	53.5451	41.7011	60.8545	76.7595	70.6507	2819	2403.99	2138	2680.99	3179	3010
ENSMUSG00000049516.10	0.0195565	0.254802	-0.403731	0.755901	1756.5	180.747	182.447	163.402	255.272	213.069	228.296	9271.68	8191.23	8377.56	11246.2	8824.26	9726.32
ENSMUSG00000031626.19	0.019553	0.254802	2.84576	7.18883	1756.5	1.76309	2.56144	15.4477	0.885243	1.85923	0	90.44	115	792	39	77	0
ENSMUSG00000026407.18	0.0195762	0.254834	3.09113	8.52161	1758.5	0.98116	0.441905	2.3312	0.316191	0	0.115952	50.33	19.84	119.52	13.93	0	4.94
ENSMUSG00000031750.16	0.0195812	0.254834	4.74976	26.9042	1758.5	0.253429	0	1.2288	0	0.0241458	0.023472	13	0	63	0	1	1
ENSMUSG00000033721.17	0.0196472	0.255547	-0.480859	0.716551	1760	62.0121	80.1175	56.2711	98.5116	100.374	77.974	3181	3597	2885	4340	4157	3322
ENSMUSG00000061397.9	0.0196721	0.255726	7.60361	194.498	1761	1.57906	0	0	0	0	0	81	0	0	0	0	0
ENSMUSG00000064294.13	0.0196901	0.255815	5.99351	63.7127	1762	0.292418	0.200461	0.0195047	0	0	0	15	9	1	0	0	0
ENSMUSG00000037994.15	0.0197237	0.256106	4.28409	19.4823	1763	0.175451	0.133641	0.292571	0.0226985	0	0	9	6	15	1	0	0
ENSMUSG00000013236.18	0.0197892	0.256811	-0.517881	0.698397	1764	34.5638	43.9455	30.993	59.334	51.3823	46.0521	1773	1973	1589	2614	2128	1962
ENSMUSG00000035891.17	0.0198109	0.256946	-0.416944	0.749009	1765	158.549	137.004	157.832	202.63	181.287	221.411	8133	6151	8092	8927	7508	9433
ENSMUSG00000020803.4	0.0198249	0.256983	0.431417	1.34856	1766	88.1933	77.7343	91.1065	62.2848	59.6401	68.6791	4524	3490	4671	2744	2470	2926
ENSMUSG00000017679.17	0.0198449	0.257067	-0.529766	0.692667	1767.5	39.3985	26.3272	40.5113	50.8447	54.2798	48.2819	2021	1182	2077	2240	2248	2057
ENSMUSG00000074305.10	0.0198538	0.257067	-0.561613	0.677544	1767.5	32.6144	23.6544	33.041	46.8498	50.3681	34.6212	1673	1062	1694	2064	2086	1475
ENSMUSG00000038990.15	0.0199445	0.257471	-0.528353	0.693346	1772	31.5416	26.8172	25.434	41.9666	43.9451	34.9498	1617.97	1204	1303.99	1848.87	1819.99	1489
ENSMUSG00000028522.17	0.0199587	0.257471	-0.510127	0.70216	1772	39.3595	28.1982	36.0837	54.5673	45.9253	47.1318	2019	1266	1850	2404	1902	2008
ENSMUSG00000044471.13	0.0199378	0.257471	-1.10066	0.466303	1772	5.3415	3.65284	4.64641	10.3051	8.35445	10.6093	274	164	238.22	454	346	452
ENSMUSG00000032777.10	0.0198976	0.257471	-0.659315	0.633179	1772	26.4736	24.8572	16.618	30.3252	47.2292	29.7625	1358	1116	852	1336	1956	1268
ENSMUSG00000018362.15	0.0199638	0.257471	0.45997	1.37551	1772	50.8693	59.4159	61.9663	40.7527	43.9135	40.558	2609.41	2667.57	3176.99	1795.39	1818.68	1727.93
ENSMUSG00000071451.11	0.0199606	0.257471	0.930959	1.90654	1772	13.4122	15.5914	14.0044	6.76416	6.44693	9.34185	688	700	718	298	267	398
ENSMUSG00000016495.13	0.019932	0.257471	0.498191	1.41244	1772	43.8432	40.1813	46.8113	32.0957	27.7677	32.7669	2249	1804	2400	1414	1150	1396
ENSMUSG00000038902.15	0.0199777	0.257505	-0.694958	0.617727	1776	17.3112	15.3687	14.3165	24.9911	31.0756	20.0216	888	690	734	1101	1287	853
ENSMUSG00000030222.14	0.0200585	0.257676	-7.52539	0.00542791	1779.5	0	0	0	0	1.49704	0	0	0	0	0	62	0
ENSMUSG00000047417.19	0.0200524	0.257676	-0.511222	0.701628	1779.5	43.9212	36.5507	34.8354	63.0565	56.7426	44.5498	2253	1641	1786	2778	2350	1898
ENSMUSG00000025353.6	0.0200197	0.257676	0.526237	1.44017	1779.5	36.4628	38.6656	36.2971	24.8615	24.5942	27.9094	1870.41	1735.95	1860.94	1095.29	1018.57	1189.05
ENSMUSG00000087370.4	0.0200387	0.257676	-0.435731	0.739319	1779.5	46.8454	45.3264	49.425	62.2848	66.0388	63.2101	2403	2035	2534	2744	2735	2693
ENSMUSG00000022225.8	0.0200152	0.257676	-0.624724	0.648544	1779.5	67.2172	33.6997	44.6658	56.8142	95.5932	72.106	3448	1513	2290	2502.99	3959	3072
ENSMUSG00000103805.2	0.02003	0.257676	-5.34946	0.0245274	1779.5	0.0194945	0	0	0	0.45877	0.680688	1	0	0	0	19	29
ENSMUSG00000040165.15	0.0200766	0.257764	-1.8904	0.269731	1783	1.4231	0.801844	0.565637	6.1513	2.26971	1.94818	73	36	29	271	94	83
ENSMUSG00000035373.3	0.0201153	0.258117	0.399083	1.31867	1784	792.648	801.242	749.683	634.719	529.783	612.713	40660	35973	38436	27963	21941	26104
ENSMUSG00000103621.2	0.0201551	0.258337	-4.76817	0.0366977	1785.5	0.0389891	0	0.0195047	1.54282	0.28975	0	2	0	1	67.97	12	0
ENSMUSG00000023967.10	0.0201459	0.258337	0.546761	1.4608	1785.5	36.9032	32.5638	34.4063	25.8536	23.4697	21.782	1893	1462	1764	1139	972	928
ENSMUSG00000062580.10	0.0202007	0.258441	0.479543	1.3943	1793.5	43.7456	45.5708	51.1792	32.1636	35.1558	33.4462	2243.99	2045.97	2623.94	1416.99	1455.98	1424.94
ENSMUSG00000016257.16	0.0202829	0.258441	0.537317	1.45127	1793.5	40.5097	45.4155	47.3575	36.6808	23.9285	31.2178	2078	2039	2428	1616	991	1330
ENSMUSG00000005481.19	0.0202683	0.258441	0.442483	1.35894	1793.5	76.436	73.2099	73.7711	63.5303	51.4523	49.4156	3920.89	3286.87	3782.22	2798.87	2130.9	2105.3
ENSMUSG00000037415.8	0.0202589	0.258441	-0.540844	0.687369	1793.5	35.558	23.3426	27.2286	43.4904	42.4725	39.3625	1824	1048	1396	1916	1759	1677
ENSMUSG00000051234.7	0.0202316	0.258441	0.495477	1.40979	1793.5	48.9432	45.7572	52.5324	39.3801	29.4337	35.6178	2510.61	2054.34	2693.32	1734.92	1219	1517.46
ENSMUSG00000032548.15	0.0203188	0.258441	2.96232	7.79378	1793.5	2.08592	1.22504	7.62634	1.22572	0.169021	0	107	55	391	54	7	0
ENSMUSG00000112023.2	0.0203212	0.258441	-0.467163	0.723386	1793.5	2379.95	1839.74	1849.46	2972.99	2169.4	3247.54	122083	82598.1	94820.9	130977	89845.7	138358
ENSMUSG00000078812.11	0.0203212	0.258441	0.39543	1.31534	1793.5	510.873	548.06	519.448	427.345	365.132	407.496	26206	24606	26631.9	18827	15122	17361
ENSMUSG00000040528.16	0.0202963	0.258441	0.462083	1.37753	1793.5	60.6865	58.245	56.3647	37.6278	41.6032	48.0237	3113	2615	2889.8	1657.72	1723	2046
ENSMUSG00000021134.18	0.0202659	0.258441	-0.39629	0.75981	1793.5	529.494	452.306	513.697	625.49	672.359	670.425	27161.1	20307	26337.1	27556.4	27845.8	28562.8
ENSMUSG00000005354.17	0.0203126	0.258441	0.416263	1.33447	1793.5	115.213	137.249	116.131	85.006	98.1527	93.043	5910	6162	5954	3745	4065	3964
ENSMUSG00000022914.18	0.0203173	0.258441	-0.595377	0.661871	1793.5	35.1877	29.6459	27.2676	36.9532	63.7449	38.4706	1805	1331	1398	1628	2640	1639
ENSMUSG00000116988.2	0.0202333	0.258441	-6.49404	0.0110943	1793.5	0	0	0	0.16411	0	0.563563	0	0	0	7.23	0	24.01
ENSMUSG00000075705.14	0.0202121	0.258441	0.914626	1.88508	1793.5	15.3617	12.874	14.6675	8.44386	6.49522	7.81617	788	578	752	372	269	333
ENSMUSG00000102591.2	0.0203591	0.258492	4.06325	16.717	1802	0.0584836	0.601383	0.253561	0.0226985	0.0241458	0	3	27	13	1	1	0
ENSMUSG00000026977.18	0.0203516	0.258492	-0.459693	0.727141	1802	66.6518	72.5669	55.1398	87.3667	101.871	78.0444	3419	3258	2827	3849	4219	3325
ENSMUSG00000031996.18	0.0203528	0.258492	-0.422236	0.746267	1802	382.366	439.923	352.099	487.201	603.911	482.561	19614	19751	18052	21464	25011	20559
ENSMUSG00000024845.20	0.0203809	0.258626	0.485056	1.39964	1804	59.4194	61.5415	70.256	43.8763	37.9089	54.8306	3048	2763	3602	1933	1570	2336
ENSMUSG00000028842.16	0.0204094	0.2587	-0.78733	0.579415	1805.5	11.8527	10.5576	13.0877	26.3076	18.1366	16.8294	608	474	671	1159	751.13	717
ENSMUSG00000020477.11	0.0203984	0.2587	0.60951	1.52574	1805.5	27.4873	29.1559	30.9735	17.2509	17.2401	22.9321	1410	1309	1588	760	714	977
ENSMUSG00000056342.17	0.0204406	0.258809	-0.743167	0.597427	1807.5	16.3119	13.5514	15.1758	26.3541	32.1509	16.8973	836.74	608.41	778.06	1161.05	1331.53	719.89
ENSMUSG00000021959.17	0.0204354	0.258809	-0.443869	0.73516	1807.5	85.776	85.7538	63.2148	113.152	104.817	101.329	4400	3850.05	3241	4985	4341	4317
ENSMUSG00000040466.17	0.0205676	0.259647	0.42081	1.33868	1811.5	116.441	122.303	120.013	77.0842	100.64	90.2733	5973	5491	6153	3396	4168	3846
ENSMUSG00000078967.6	0.0205748	0.259647	0.584844	1.49988	1811.5	31.032	31.2394	31.8898	24.7689	17.8324	20.1702	1591.83	1402.54	1634.98	1091.21	738.53	859.33
ENSMUSG00000019944.15	0.0205742	0.259647	-0.904044	0.534387	1811.5	14.8548	16.9501	15.5258	15.4577	51.6237	21.5003	762	761	796	681	2138	916
ENSMUSG00000091183.6	0.020532	0.259647	-1.96914	0.255405	1811.5	1.50751	1.44777	0.275797	7.43854	2.18737	3.03892	77.33	65	14.14	327.71	90.59	129.47
ENSMUSG00000034382.15	0.0205489	0.259647	5.54224	46.5994	1811.5	0.0584836	0.178187	0.136533	0	0	0	3	8	7	0	0	0
ENSMUSG00000024908.16	0.0205498	0.259647	-0.427712	0.74344	1811.5	55.9532	54.7434	52.7993	76.0628	67.077	76.7769	2870.2	2457.79	2707	3351	2778	3271
ENSMUSG00000021374.11	0.020595	0.259759	-0.432398	0.741029	1815	62.9479	58.3787	51.3169	81.3062	76.349	75.3216	3229	2621	2631	3582	3162	3209
ENSMUSG00000043866.12	0.0206085	0.259785	0.458872	1.37447	1816	61.7655	69.3421	74.1907	53.2226	42.4184	53.7161	3168.35	3113.22	3803.73	2344.76	1756.76	2288.52
ENSMUSG00000031938.16	0.0206932	0.260676	-0.931695	0.524242	1817.5	7.95416	8.06298	5.87112	12.3253	15.0187	14.412	408.02	362	301.01	543	622	614.01
ENSMUSG00000039114.17	0.020702	0.260676	5.23481	37.6561	1817.5	0	0.289555	0.879078	0.0226985	0	0	0	13	45.07	1	0	0
ENSMUSG00000032058.15	0.0207184	0.26074	-0.517431	0.698615	1819	48.9902	39.7487	37.0629	61.2929	71.8712	46.9217	2513.02	1784.58	1900.2	2700.3	2976.55	1999.05
ENSMUSG00000055093.11	0.0207394	0.260861	1.07265	2.10329	1820	8.96866	9.05036	11.2328	5.01047	4.35783	4.53502	460.06	406.33	575.9	220.74	180.48	193.21
ENSMUSG00000045658.17	0.0207517	0.260872	-0.398428	0.758684	1821	314.681	352.455	332.477	404.987	477.918	434.654	16142	15824	17046	17842	19793	18518
ENSMUSG00000006058.11	0.0209344	0.262592	0.547067	1.46111	1823.5	30.6257	34.6791	36.0547	21.6991	23.5422	24.1278	1570.99	1556.97	1848.51	955.97	975	1027.94
ENSMUSG00000003541.7	0.0209267	0.262592	0.413427	1.33185	1823.5	852.165	673.304	812.079	629.09	525.292	600.742	43713	30229	41635	27715	21755	25594
ENSMUSG00000025196.5	0.0209327	0.262592	6.4251	85.9305	1823.5	0	0.245008	0.448609	0	0	0	0	11	23	0	0	0
ENSMUSG00000041133.12	0.0209187	0.262592	-0.444158	0.735013	1823.5	73.9428	77.8902	75.2102	97.8761	124.109	86.9168	3793	3497	3856	4312	5140	3703
ENSMUSG00000028138.9	0.0209634	0.262668	0.442053	1.35854	1826.5	68.6013	75.0169	65.6919	48.6657	47.3499	58.0462	3519	3368	3368	2144	1961	2473
ENSMUSG00000046768.14	0.0209543	0.262668	1.26426	2.40205	1826.5	5.84836	7.55069	15.2722	2.99621	4.0082	4.92912	300	339	783	132	166	210
ENSMUSG00000010097.16	0.0210477	0.263535	-0.425902	0.744373	1828.5	146.813	128.161	133.081	160.093	214.656	173.458	7531	5754	6823	7053	8890	7390
ENSMUSG00000056290.17	0.0210556	0.263535	0.802174	1.74373	1828.5	17.8026	36.5817	38.1253	13.8234	24.8793	14.3482	913.21	1642.39	1954.67	609	1030.38	611.29
ENSMUSG00000040351.12	0.0211344	0.264376	-0.531869	0.691658	1830	27.7797	31.6728	27.3066	49.9822	41.3859	34.0579	1425	1422	1400	2202	1714	1451
ENSMUSG00000069184.5	0.021146	0.264377	-1.85213	0.276983	1831	0.350902	0.935484	0.838703	2.95081	2.29385	2.44109	18	42	43	130	95	104
ENSMUSG00000082990.2	0.0211784	0.264563	-1.50058	0.353412	1833	2.18339	1.00587	1.88377	4.23714	5.18966	4.954	112	45.16	96.58	186.67	214.93	211.06
ENSMUSG00000068040.11	0.0211956	0.264563	-0.418542	0.74818	1833	78.5825	88.8487	72.343	113.22	107.014	100.225	4031	3989	3709	4988	4432	4270
ENSMUSG00000006717.8	0.0211939	0.264563	0.810021	1.75324	1833	18.5978	17.1505	21.3967	10.7137	8.45103	13.426	954	770	1097	472	350	572
ENSMUSG00000047613.11	0.0212582	0.265137	0.56375	1.47811	1835.5	28.462	36.5284	34.5624	21.6544	21.5139	24.1762	1460	1640	1772	954	891	1030
ENSMUSG00000046364.15	0.0212647	0.265137	0.483312	1.39795	1835.5	42.2205	47.2573	52.8527	31.8953	35.6334	34.2855	2165.76	2121.69	2709.74	1405.17	1475.76	1460.7
ENSMUSG00000004668.15	0.0212841	0.265234	6.48719	89.7093	1837	0.545847	0.178187	0	0	0	0	28	8	0	0	0	0
ENSMUSG00000022912.9	0.0212963	0.265243	-0.451951	0.731053	1838	145.195	148.608	129.55	175.142	240.951	163.013	7448	6672	6642	7716	9979	6945
ENSMUSG00000035506.17	0.0213528	0.265801	6.44527	87.1403	1839	0.194945	0	0.507123	0	0	0	10	0	26	0	0	0
ENSMUSG00000021243.15	0.0213778	0.265967	0.499081	1.41331	1840	39.3363	47.93	46.7286	31.911	28.1284	34.7606	2017.81	2151.89	2395.76	1405.86	1164.94	1480.94
ENSMUSG00000020444.20	0.0214785	0.267058	0.647291	1.56622	1842	23.3545	25.8595	27.4041	15.7982	15.067	18.05	1198	1161	1405	696	624	769
ENSMUSG00000021767.20	0.0215004	0.267058	-1.12209	0.459429	1842	6.16028	4.43241	3.56936	10.9634	12.3868	7.48757	316	199	183	483	513	319
ENSMUSG00000008682.14	0.0214888	0.267058	0.406782	1.32573	1842	162.501	179.836	169.083	119.861	121.864	144.035	8335.73	8074	8668.81	5280.54	5047.02	6136.45
ENSMUSG00000013663.8	0.0215297	0.267276	-0.41561	0.749703	1844	133.481	104.198	124.534	173.549	154.191	155.424	6847.11	4678.15	6384.81	7645.81	6385.83	6621.68
ENSMUSG00000026228.7	0.021568	0.267607	3.93366	15.2809	1845	0.21444	0.289555	0.317927	0.0453971	0	0	11	13	16.3	2	0	0
ENSMUSG00000029130.13	0.0216949	0.268823	-5.28155	0.0257096	1847.5	0	0.0222734	0	0	0.313895	0.82152	0	1	0	0	13	35
ENSMUSG00000031502.12	0.0216855	0.268823	0.788522	1.7273	1847.5	24.6996	31.1383	59.2553	26.2395	25.9567	14.4353	1267	1398	3038	1156	1075	615
ENSMUSG00000036136.10	0.0217119	0.268823	6.63051	99.0791	1847.5	0.0779782	0	0.721675	0	0	0	4	0	37	0	0	0
ENSMUSG00000071644.11	0.021713	0.268823	0.443246	1.35966	1847.5	113.264	128.548	131.485	77.8072	85.6398	111.102	5810.03	5771.34	6741.17	3427.85	3546.78	4733.39
ENSMUSG00000035851.15	0.0217454	0.269079	-0.507762	0.703313	1850	67.4679	40.4263	56.5247	76.7744	87.4445	69.5945	3460.86	1815	2898	3382.35	3621.52	2965
ENSMUSG00000039477.17	0.0217815	0.2692	-0.53449	0.690403	1852	28.5205	29.6237	29.062	47.2811	47.1809	31.8515	1463	1330	1490	2083	1954	1357
ENSMUSG00000041378.3	0.0217719	0.2692	2.51657	5.72221	1852	1.01372	0.868664	6.82665	0.385875	0.0965832	1.03277	52	39	350	17	4	44
ENSMUSG00000045629.9	0.0217905	0.2692	7.54098	186.235	1852	0	1.51459	0	0	0	0	0	68	0	0	0	0
ENSMUSG00000014782.17	0.0218475	0.269758	4.94842	30.8761	1854	1.46209	0	0.253561	0	0.0482916	0	75	0	13	0	2	0
ENSMUSG00000039981.7	0.0218666	0.269849	-0.792118	0.577496	1855	10.3711	10.3571	10.4545	20.6784	16.5399	16.7825	532	465	536	911	685	715
ENSMUSG00000113515.2	0.0218831	0.269908	-3.95001	0.0647037	1856	0.0194945	0.0222734	0	0.204287	0.386333	0.164304	1	1	0	9	16	7
ENSMUSG00000051000.18	0.0219087	0.270078	6.38768	83.7304	1857	0	0.423195	0.253561	0	0	0	0	19	13	0	0	0
ENSMUSG00000006356.11	0.0219838	0.270857	1.04425	2.0623	1858	11.7162	10.023	28.9255	8.64814	8.57176	7.34673	601	450	1483	381	355	313
ENSMUSG00000113581.2	0.0219976	0.270882	6.4049	84.7357	1859	0.467869	0	0.214552	0	0	0	24	0	11	0	0	0
ENSMUSG00000021363.15	0.0220268	0.271096	6.67812	102.404	1860	0.760287	0.0668203	0	0	0	0	39	3	0	0	0	0
ENSMUSG00000029918.10	0.0220466	0.271193	0.51133	1.42536	1861	36.0973	38.6228	37.8879	26.6147	24.8052	27.5777	1851.66	1734.03	1942.5	1172.53	1027.31	1174.92
ENSMUSG00000034227.8	0.0220638	0.271259	-4.14139	0.0566655	1862	0	0.0445469	0	0.408574	0.362187	0.11736	0	2	0	18	15	5
ENSMUSG00000066842.19	0.0221457	0.272037	4.75069	26.9216	1863.5	0.175451	0.0222734	0.643656	0	0	0.023472	9	1	33	0	0	1
ENSMUSG00000078920.4	0.0221509	0.272037	0.435164	1.35206	1863.5	207.666	213.658	183.921	157.48	120.319	169.833	10652.5	9592.5	9429.54	6937.89	4983	7235.56
ENSMUSG00000097184.3	0.0221874	0.27234	6.32132	79.9664	1865	0.370396	0	0.273066	0	0	0	19	0	14	0	0	0
ENSMUSG00000038970.8	0.0222197	0.272494	-1.12583	0.458239	1866.5	4.95161	4.87788	3.00373	8.42116	9.7549	9.83477	254	219	154	371	404	419
ENSMUSG00000043987.19	0.0222238	0.272494	-0.954981	0.515848	1866.5	7.135	6.08065	6.26101	12.6885	14.7048	10.3746	366	273	321	559	609	442
ENSMUSG00000114496.2	0.0222432	0.272587	-6.5259	0.0108519	1868	0	0	0	0	0.627791	0.11736	0	0	0	0	26	5
ENSMUSG00000084349.4	0.0222604	0.272651	0.425364	1.34291	1869	73.3309	73.2473	86.4744	56.5575	60.5796	56.4102	3761.61	3288.55	4433.51	2491.68	2508.91	2403.3
ENSMUSG00000076608.3	0.0222886	0.272851	3.79646	13.8947	1870	0.42888	0.0445469	2.28205	0	0.144875	0.046944	22	2	117	0	6	2
ENSMUSG00000035173.15	0.0223324	0.273241	-0.589135	0.664741	1871	25.9472	20.3134	18.432	37.0667	30.5203	29.739	1331	912	945	1633	1264	1267
ENSMUSG00000040158.13	0.0223596	0.273427	0.43881	1.35549	1872	70.5182	72.4421	75.32	58.8292	45.3516	56.8454	3617.33	3252.4	3861.63	2591.76	1878.24	2421.84
ENSMUSG00000026938.11	0.0224292	0.274132	0.515189	1.42918	1873	604.682	453.131	460.545	304.07	477.99	280.349	31018	20344	23612	13396	19796	11944
ENSMUSG00000046229.11	0.0225698	0.274677	0.652951	1.57238	1877.5	22.3524	24.3482	26.4724	17.1426	14.4641	14.9247	1146.6	1093.15	1357.23	755.23	599.03	635.85
ENSMUSG00000059518.15	0.0224878	0.274677	0.686477	1.60935	1877.5	23.8407	24.8516	28.7609	17.6642	11.8237	18.633	1222.94	1115.75	1474.56	778.21	489.68	793.84
ENSMUSG00000068299.12	0.0225609	0.274677	6.35914	82.0904	1877.5	0.350902	0.311828	0	0	0	0	18	14	0	0	0	0
ENSMUSG00000020072.16	0.0225127	0.274677	6.36519	82.4351	1877.5	0	0.334102	0.33158	0	0	0	0	15	17	0	0	0
ENSMUSG00000025348.10	0.0225492	0.274677	2.57898	5.97516	1877.5	1.03321	3.49693	8.89415	1.6116	0.603645	0.023472	53	157	456	71	25	1
ENSMUSG00000036860.15	0.0225488	0.274677	0.680588	1.60279	1877.5	23.0036	23.2312	24.3029	15.3215	11.759	16.9233	1180	1043	1246	675	487	721
ENSMUSG00000035208.17	0.0225298	0.274677	-0.501046	0.706594	1877.5	95.4928	67.9119	69.8308	139.014	91.65	99.4283	4898.44	3049.01	3580.2	6124.38	3795.69	4236.04
ENSMUSG00000022329.16	0.0225391	0.274677	-0.473939	0.719996	1877.5	35.636	32.8088	33.7822	45.0339	52.9034	44.0569	1828	1473	1732	1984	2191	1877
ENSMUSG00000031286.7	0.0226135	0.275063	-7.34272	0.00616058	1882	0	0	0	1.31652	0	0	0	0	0	58	0	0
ENSMUSG00000029775.15	0.0226279	0.275091	-0.648801	0.63781	1883	18.2274	16.126	17.0081	33.4349	24.0009	23.0964	935	724	872	1473	994	984
ENSMUSG00000027665.14	0.0226835	0.275495	-0.506152	0.704098	1885.5	31.1718	26.9731	36.3178	47.0541	39.3577	47.7655	1599	1211	1862	2073	1630	2035
ENSMUSG00000066838.8	0.0227092	0.275495	-1.36985	0.386932	1885.5	2.94368	1.6881	2.10183	4.6759	7.18796	5.56005	151	75.79	107.76	206	297.69	236.88
ENSMUSG00000031529.6	0.0227022	0.275495	-0.504222	0.705041	1885.5	35.4606	26.7058	30.4664	40.7103	42.133	48.5626	1819	1199	1562	1793.52	1744.94	2068.96
ENSMUSG00000020059.10	0.0226993	0.275495	6.3264	80.2486	1885.5	0.291638	0.356375	0	0	0	0	14.96	16	0	0	0	0
ENSMUSG00000047003.16	0.0227338	0.275647	-1.09113	0.469392	1888	5.32201	5.07834	4.16133	8.78433	14.1736	8.07437	273	228	213.35	387	587	344
ENSMUSG00000102548.2	0.0228376	0.276735	6.33394	80.669	1889.5	0.272924	0.378648	0	0	0	0	14	17	0	0	0	0
ENSMUSG00000066621.13	0.0228477	0.276735	-0.572117	0.672629	1889.5	29.5537	29.8909	31.7927	36.7716	62.1754	36.7102	1516	1342	1630	1620	2575	1564
ENSMUSG00000027291.16	0.0228753	0.276774	-0.462073	0.725942	1892	52.8497	53.1444	50.9463	89.2279	64.5176	62.4355	2711	2386	2612	3931	2672	2660
ENSMUSG00000034163.11	0.0228872	0.276774	-0.617641	0.651736	1892	30.314	18.2865	23.7958	28.3505	39.4542	43.3058	1555	821	1220	1249	1634	1845
ENSMUSG00000034801.14	0.022879	0.276774	-0.622727	0.649442	1892	28.9494	35.9271	26.3704	31.3467	65.0729	44.0804	1485	1613	1352	1381	2695	1878
ENSMUSG00000102070.2	0.0229128	0.276813	0.47806	1.39287	1895	180.783	158.161	261.469	155.621	141.579	133.87	9273.54	7100.86	13405.4	6856.01	5863.5	5703.39
ENSMUSG00000027589.15	0.0229266	0.276813	-0.571687	0.67283	1895	23.8808	23.7212	18.1394	30.4614	36.1463	31.1004	1225	1065	930	1342	1497	1325
ENSMUSG00000008730.18	0.0229166	0.276813	-0.480743	0.716608	1895	40.9446	35.0312	41.365	62.2848	54.951	46.5215	2100.31	1572.78	2120.77	2744	2275.8	1982
ENSMUSG00000085761.2	0.0229793	0.277302	1.31477	2.48763	1897	4.40577	7.52842	7.33377	2.99621	2.5836	2.15942	226	338	376	132	107	92
ENSMUSG00000076431.5	0.0230406	0.277895	-1.29149	0.408528	1898	4.01588	1.73733	5.26627	10.7364	10.0447	6.22008	206	78	270	473	416	265
ENSMUSG00000072653.15	0.0231544	0.279121	-1.93511	0.261501	1899	0.39223	0.735023	0.468503	1.36191	2.83158	1.9247	20.12	33	24.02	60	117.27	82
ENSMUSG00000048000.16	0.0231796	0.279278	-0.491842	0.711116	1900	31.1283	31.3387	28.4379	43.5585	47.5431	36.7337	1596.77	1407	1458	1919	1969	1565
ENSMUSG00000039987.16	0.0232501	0.279795	-0.702538	0.61449	1902	16.1805	17.3065	12.8341	20.633	32.452	22.2984	830	777	658	909	1344	950
ENSMUSG00000021591.9	0.0232593	0.279795	0.476229	1.3911	1902	78.1731	113.416	82.9926	68.1864	55.8734	73.303	4010	5092	4255	3004	2314	3123
ENSMUSG00000023020.4	0.0232486	0.279795	0.457843	1.37349	1902	46.0851	51.9639	53.4429	35.8864	36.1946	38.2124	2364	2333	2740	1581	1499	1628
ENSMUSG00000059486.12	0.0232885	0.28	-0.420993	0.74691	1904	80.1195	69.3372	62.82	100.623	96.4142	87.174	4109.84	3113	3220.76	4433	3993	3713.96
ENSMUSG00000071415.7	0.0233349	0.280246	0.410186	1.32886	1906	85.6249	86.1766	88.8411	69.3531	65.637	61.1471	4392.25	3869.03	4554.85	3055.4	2718.36	2605.11
ENSMUSG00000024219.17	0.0233457	0.280246	-0.465895	0.724022	1906	48.5662	54.4866	37.6548	68.0023	62.7272	63.5929	2491.27	2446.26	1930.55	2995.89	2597.85	2709.31
ENSMUSG00000024134.12	0.0233362	0.280246	6.27761	77.5799	1906	0.331407	0	0.292571	0	0	0	17	0	15	0	0	0
ENSMUSG00000028960.21	0.0233747	0.2803	-0.521407	0.696692	1908.5	35.8306	28.7325	28.8264	45.7375	52.1064	36.2173	1837.98	1289.99	1477.92	2015	2157.99	1543
ENSMUSG00000043668.14	0.0233624	0.2803	6.40869	84.9588	1908.5	0	0.178187	0.507123	0	0	0	0	8	26	0	0	0
ENSMUSG00000074364.7	0.0234012	0.280324	1.45777	2.74683	1910.5	2.80721	8.01844	15.0381	4.08574	2.36629	2.95747	144	360	771	180	98	126
ENSMUSG00000008384.9	0.0233951	0.280324	0.408697	1.32749	1910.5	364.119	398.939	385.316	273.722	252.879	338.466	18678	17911	19755	12059	10473	14420
ENSMUSG00000045092.9	0.0234142	0.280333	-0.511253	0.701613	1912	60.0237	50.9393	51.1414	61.0137	102.523	67.5289	3079	2287	2622	2688	4246	2877
ENSMUSG00000012483.5	0.023487	0.281021	0.956406	1.94047	1914	12.2231	12.0945	13.185	7.39972	4.94989	6.97118	627	543	675.99	326	205	297
ENSMUSG00000081604.6	0.0235076	0.281021	1.04479	2.06306	1914	11.4702	11.7216	11.7208	7.51617	3.50573	5.89311	588.38	526.26	600.92	331.13	145.19	251.07
ENSMUSG00000047878.14	0.0235085	0.281021	-0.948199	0.518279	1914	13.1978	5.2788	10.0839	15.4123	23.8802	15.8436	677	237	517	679	989	675
ENSMUSG00000041084.9	0.0235382	0.28123	0.460087	1.37562	1916	53.3761	60.2274	62.9417	48.4614	42.6898	37.1796	2738	2704	3227	2135	1768	1584
ENSMUSG00000025141.4	0.0236285	0.282161	6.5592	94.3011	1917	0.0779782	0	0.682665	0	0	0	4	0	35	0	0	0
ENSMUSG00000041935.11	0.0236609	0.282254	-0.494058	0.710025	1918.5	41.9133	33.9224	41.8571	46.1234	65.6524	54.0091	2150	1523	2146	2032	2719	2301
ENSMUSG00000043549.14	0.0236598	0.282254	-7.35347	0.00611485	1918.5	0	0	0	0	1.32802	0	0	0	0	0	55	0
ENSMUSG00000076523.3	0.0236867	0.282414	4.57866	23.8954	1920	13.2563	0	0.0390094	0	0.338041	0.211248	680	0	2	0	14	9
ENSMUSG00000073664.12	0.0239382	0.282449	-0.777101	0.583538	1931.5	13.3733	8.82028	11.7808	17.9318	22.1658	18.1439	686	396	604	790	918	773
ENSMUSG00000096929.8	0.0237067	0.282449	-2.17739	0.221076	1931.5	0.311913	0.247458	0.682665	3.35938	1.47289	0.82152	16	11.11	35	148	61	35
ENSMUSG00000026657.18	0.0239532	0.282449	-0.446036	0.734057	1931.5	76.2237	64.1885	60.1202	107.069	83.8238	82.2928	3910	2881.84	3082.34	4716.98	3471.57	3506
ENSMUSG00000102869.3	0.0238575	0.282449	-0.41675	0.74911	1931.5	156.338	140.894	121.863	187.487	206.571	165.405	8019.58	6325.67	6247.89	8259.86	8555.16	7046.89
ENSMUSG00000053470.14	0.0238036	0.282449	-0.494668	0.709725	1931.5	61.1544	42.6759	42.1497	66.7337	78.8843	60.0883	3137	1916	2161	2940	3267	2560
ENSMUSG00000078606.9	0.023889	0.282449	-0.414676	0.750188	1931.5	114.06	112.342	94.3342	162.661	129.363	135.505	5850.87	5043.78	4836.48	7166.14	5357.58	5773.07
ENSMUSG00000053877.13	0.0239039	0.282449	-0.507868	0.703261	1931.5	32.774	25.9539	35.4865	50.4284	43.2944	40.2641	1681.19	1165.24	1819.38	2221.66	1793.04	1715.41
ENSMUSG00000041309.18	0.0237443	0.282449	3.58274	11.9815	1931.5	0.120086	0.134754	0.686956	0.0231525	0.0243873	0.0237067	6.16	6.05	35.22	1.02	1.01	1.01
ENSMUSG00000034308.14	0.0237449	0.282449	-1.23946	0.423531	1931.5	4.19133	2.07143	3.35481	7.17274	9.12711	6.43133	215	93	172	316	378	274
ENSMUSG00000032026.8	0.023936	0.282449	0.429668	1.34692	1931.5	62.8309	66.063	74.8981	51.9342	47.3982	51.967	3223	2966	3840	2288	1963	2214
ENSMUSG00000037190.13	0.0239598	0.282449	0.628539	1.546	1931.5	27.7992	24.8572	26.1558	15.5485	15.4775	19.9512	1426	1116	1341	685	641	850
ENSMUSG00000019779.16	0.0238336	0.282449	-2.79916	0.143671	1931.5	0.331407	0	0.273066	1.11223	2.36629	0.798048	17	0	14	49	98	34
ENSMUSG00000020190.14	0.0238308	0.282449	-0.379579	0.768662	1931.5	235.884	233.582	220.247	305.976	289.532	301.779	12100	10487	11292	13480	11991	12857
ENSMUSG00000020181.19	0.0238396	0.282449	7.4539	175.327	1931.5	0	1.4255	0	0	0	0	0	64	0	0	0	0
ENSMUSG00000056888.12	0.0238012	0.282449	0.470102	1.38521	1931.5	58.7523	75.7613	74.4222	56.4408	41.0085	53.3692	3013.78	3401.42	3815.6	2486.54	1698.37	2273.74
ENSMUSG00000085890.8	0.0238021	0.282449	1.39533	2.63049	1931.5	4.46464	6.03632	4.58361	2.02085	1.54606	2.16107	229.02	271.01	235	89.03	64.03	92.07
ENSMUSG00000025144.18	0.023961	0.282449	0.634078	1.55195	1931.5	24.2512	24.7458	27.3261	16.8196	14.7048	17.6509	1244	1111	1401	741	609	752
ENSMUSG00000034488.15	0.0239546	0.282449	-2.06194	0.239495	1931.5	0.662814	1.0023	0.526627	6.49178	0.820957	1.85429	34	45	27	286	34	79
ENSMUSG00000022710.18	0.0238744	0.282449	-0.435949	0.739207	1931.5	86.9262	64.1698	68.9882	109.021	98.8288	89.8977	4459	2881	3537	4803	4093	3830
ENSMUSG00000024290.10	0.0237908	0.282449	-0.404734	0.755375	1931.5	100.511	101.186	102.963	149.605	137.558	116.161	5155.85	4542.92	5278.9	6590.94	5696.98	4948.92
ENSMUSG00000002477.6	0.0238709	0.282449	0.608945	1.52514	1931.5	25.5349	28.424	27.6573	19.2454	14.8975	19.3632	1309.85	1276.14	1417.98	847.87	616.98	824.95
ENSMUSG00000056124.6	0.0237823	0.282449	-0.510077	0.702185	1931.5	48.1515	46.3065	44.1977	85.0968	63.1654	49.1973	2470	2079	2266	3749	2616	2096
ENSMUSG00000022234.16	0.0240265	0.283075	0.391179	1.31146	1943	209.235	252.425	219.526	177.298	161.97	180.124	10733	11333	11255	7811	6708	7674
ENSMUSG00000085151.8	0.0240784	0.28354	5.52373	46.0054	1944	0.0389891	0.133641	0.195047	0	0	0	2	6	10	0	0	0
ENSMUSG00000022219.11	0.0241649	0.284413	6.30788	79.2248	1945	0	0.38533	0.254537	0	0	0	0	17.3	13.05	0	0	0
ENSMUSG00000032231.15	0.0241984	0.28466	0.445628	1.36191	1946	475.082	552.158	446.697	414.907	275.914	391.419	24370	24790	22902	18279	11427	16676
ENSMUSG00000061559.16	0.0242484	0.285102	0.516925	1.4309	1947	34.4274	39.7772	41.6539	26.2359	24.1955	30.5321	1766	1785.86	2135.58	1155.84	1002.06	1300.79
ENSMUSG00000025094.9	0.0242654	0.285156	-1.46337	0.362644	1948	2.16389	1.49232	1.95047	7.92179	4.15308	3.40344	111	67	100	349	172	145
ENSMUSG00000027952.17	0.0243273	0.285701	0.762201	1.69608	1951	20.2743	18.3979	19.1341	12.3707	9.07882	12.6279	1040	826	981	545	376	538
ENSMUSG00000028756.13	0.024374	0.285701	-0.452774	0.730637	1951	71.9933	69.0699	77.1021	79.3768	122.371	96.8689	3693	3101	3953	3497	5068	4127
ENSMUSG00000061104.6	0.0243742	0.285701	0.40092	1.32035	1951	95.7492	104.216	106.935	82.5423	72.3432	77.5449	4911.59	4678.92	5482.52	3636.46	2996.1	3303.72
ENSMUSG00000035184.16	0.0243733	0.285701	2.31807	4.98664	1951	2.24187	1.91552	3.86193	0.0453971	1.18314	0.375552	115	86	198	2	49	16
ENSMUSG00000036748.17	0.024372	0.285701	0.461339	1.37682	1951	62.8522	62.5284	63.3232	50.2877	36.2822	50.4789	3224.09	2807.31	3246.56	2215.46	1502.63	2150.6
ENSMUSG00000033016.17	0.0244144	0.286026	-0.4028	0.756389	1954	123.192	123.239	108.563	163.044	168.9	137.382	6319.33	5533	5566	7183	6995	5853
ENSMUSG00000030536.11	0.0244548	0.286353	-0.395182	0.760394	1955	691.606	743.486	580.297	877.832	922.41	850.2	35476.9	33379.9	29751.6	38673.5	38201.7	36221.9
ENSMUSG00000002076.13	0.0245375	0.287174	2.71647	6.57261	1956	0.682309	2.36098	2.16502	0.408574	0	0.375552	35	106	111	18	0	16
ENSMUSG00000003778.15	0.0245615	0.287308	-0.460611	0.726678	1957	49.7696	45.5492	40.0042	64.1461	69.8538	52.2252	2553	2045	2051	2826	2893	2225
ENSMUSG00000057596.14	0.0245949	0.287405	-0.475342	0.719296	1958.5	46.9333	44.2996	44.4081	78.561	52.577	57.4329	2407.51	1988.9	2276.79	3461.06	2177.48	2446.87
ENSMUSG00000024856.11	0.0245936	0.287405	0.400902	1.32033	1958.5	124.18	133.24	155.121	109.021	98.2975	105.131	6370	5982	7953	4803	4071	4479
ENSMUSG00000039501.15	0.0246086	0.287419	-0.4442	0.734992	1960	216.643	171.862	137.235	255.586	242.11	217.609	11113	7716	7036	11260	10027	9271
ENSMUSG00000037306.14	0.0246975	0.287577	-0.497522	0.708323	1963.5	208.748	156.315	138.483	197.341	305.734	207.844	10708	7018	7100	8694	12662	8855
ENSMUSG00000029019.9	0.0246813	0.287577	7.37444	165.931	1963.5	0	0	1.34583	0	0	0	0	0	69	0	0	0
ENSMUSG00000030156.6	0.0246899	0.287577	0.426682	1.34414	1963.5	59.2439	61.6529	68.9297	46.5547	48.2675	46.4041	3039	2768	3534	2051	1999	1977
ENSMUSG00000032002.11	0.0246914	0.287577	0.485376	1.39995	1963.5	53.8244	47.3756	56.0761	30.8246	38.1745	43.3528	2761	2127	2875	1358	1581	1847
ENSMUSG00000111290.2	0.0246679	0.287577	6.36391	82.362	1963.5	0.155956	0	0.507123	0	0	0	8	0	26	0	0	0
ENSMUSG00000078348.5	0.0246958	0.287577	0.50192	1.4161	1963.5	42.3227	39.5131	44.8413	33.9797	24.6046	30.8657	2171	1774	2299	1497	1019	1315
ENSMUSG00000073481.10	0.0247745	0.288326	0.46744	1.38265	1967	75.3074	84.7281	86.6595	46.2596	60.2921	71.8712	3863	3804	4443	2038	2497	3062
ENSMUSG00000020375.10	0.0248054	0.288539	-0.438855	0.73772	1968	49.7501	43.99	44.0417	59.1297	70.1677	57.4829	2552	1975	2258	2605	2906	2449
ENSMUSG00000066878.6	0.0248909	0.289386	0.487122	1.40165	1969	39.2244	44.2863	46.0926	33.6413	31.8203	26.9982	2012.07	1988.3	2363.15	1482.09	1317.84	1150.23
ENSMUSG00000076512.3	0.0249288	0.289387	5.6194	49.1594	1971	6.00432	0	0	0.113493	0	0	308	0	0	5	0	0
ENSMUSG00000045545.9	0.0249218	0.289387	6.37439	82.9624	1971	0	0.534562	0.136533	0	0	0	0	24	7	0	0	0
ENSMUSG00000024565.11	0.024924	0.289387	6.23254	75.1937	1971	0.272924	0	0.33158	0	0	0	14	0	17	0	0	0
ENSMUSG00000038242.13	0.0250203	0.289714	6.73378	106.432	1975	0	0.824117	0.0390094	0	0	0	0	37	2	0	0	0
ENSMUSG00000038733.15	0.0249982	0.289714	-0.396311	0.759799	1975	96.576	88.0246	80.8471	117.692	112.978	118.698	4954	3952	4145	5185	4679	5057
ENSMUSG00000021116.11	0.0250162	0.289714	0.421284	1.33912	1975	119.967	143.662	126.173	106.977	80.1628	103.931	6153.9	6449.92	6468.84	4712.93	3319.95	4427.86
ENSMUSG00000021242.10	0.0250145	0.289714	0.38329	1.30431	1975	587.488	622.676	582.82	435.313	432.813	506.526	30136	27956	29881	19178	17925	21580
ENSMUSG00000022330.6	0.0249991	0.289714	6.28732	78.1038	1975	0	0.200461	0.429104	0	0	0	0	9	22	0	0	0
ENSMUSG00000034211.15	0.02507	0.289997	0.644292	1.56297	1978.5	38.7746	32.5415	33.4896	21.3366	14.8255	30.8891	1989	1461	1717	940	614	1316
ENSMUSG00000047104.6	0.0250579	0.289997	6.23256	75.1946	1978.5	0.253429	0	0.351085	0	0	0	13	0	18	0	0	0
ENSMUSG00000020790.15	0.02512	0.290282	-0.388057	0.764158	1980.5	120.398	128.941	112.113	159.48	163.298	150.221	6176	5789	5748	7026	6763	6400
ENSMUSG00000025246.14	0.0251167	0.290282	-0.404492	0.755502	1980.5	70.2193	63.947	69.7099	87.6844	95.7381	86.4474	3602	2871	3574	3863	3965	3683
ENSMUSG00000024803.10	0.0251539	0.290527	2.78952	6.91397	1982	2.39783	0.77957	19.0171	2.49684	0.0241458	0.680688	123	35	975	110	1	29
ENSMUSG00000037475.16	0.0251759	0.290634	-0.43997	0.73715	1983	50.2374	48.4893	61.3618	63.6013	74.4898	79.1006	2577	2177	3146	2802	3085	3370
ENSMUSG00000037487.8	0.0252107	0.290858	-0.517785	0.698444	1984.5	32.8093	27.5522	33.6651	38.4059	55.7044	40.5361	1683	1237	1726	1692	2307	1727
ENSMUSG00000003355.8	0.0252207	0.290858	2.4301	5.38932	1984.5	0.526353	1.0023	2.37958	0.431272	0.169021	0.11736	27	45	122	19	7	5
ENSMUSG00000021738.6	0.0252619	0.291067	-0.524146	0.695371	1986.5	26.7075	23.9885	23.6787	38.9734	36.6775	31.3116	1370	1077	1214	1717	1519	1334
ENSMUSG00000079509.11	0.0252642	0.291067	-0.526117	0.694421	1986.5	31.1671	27.4155	21.9976	36.1631	42.0912	37.7894	1598.76	1230.86	1127.81	1593.19	1743.21	1609.98
ENSMUSG00000084989.4	0.0252896	0.291125	3.58133	11.9698	1989	0.662814	0.77957	0.292571	0.136191	0	0	34	35	15	6	0	0
ENSMUSG00000070423.7	0.0253046	0.291125	3.32149	9.99693	1989	0.253429	0.913211	2.41858	0.0226985	0	0.328608	13	41	124	1	0	14
ENSMUSG00000049076.13	0.0253074	0.291125	-0.41357	0.750764	1989	87.1125	84.5041	68.1986	104.901	113.337	101.187	4468.56	3793.94	3496.52	4621.48	4693.86	4310.97
ENSMUSG00000054580.15	0.0253362	0.291192	2.61636	6.13202	1991.5	2.12491	1.7596	1.57832	0.249684	0	0.633744	109	79	80.92	11	0	27
ENSMUSG00000057230.15	0.0253387	0.291192	-0.723858	0.605476	1991.5	13.5877	12.7404	11.3127	24.9684	18.3991	18.8011	697	572	580	1100	762	801
ENSMUSG00000083380.2	0.0253555	0.291239	0.877768	1.83753	1993	14.6451	12.9972	16.7696	9.43896	6.44451	8.28139	751.24	583.53	859.77	415.84	266.9	352.82
ENSMUSG00000056629.17	0.0254137	0.29176	0.475542	1.39044	1994	43.5508	44.9923	45.7386	36.4085	28.5886	31.5698	2234	2020	2345	1604	1184	1345
ENSMUSG00000041040.13	0.0254936	0.292238	-0.429198	0.742675	1996	85.4641	78.5094	62.8015	98.2767	112.849	94.2243	4384	3524.8	3219.81	4329.65	4673.66	4014.33
ENSMUSG00000035215.10	0.0254727	0.292238	0.821123	1.76678	1996	15.4264	15.9865	20.3809	9.73654	7.73462	11.8404	791.32	717.74	1044.92	428.95	320.33	504.45
ENSMUSG00000024347.17	0.0254885	0.292238	-5.09951	0.0291673	1996	0	0.0222734	0	0	0.507062	0.492912	0	1	0	0	21	21
ENSMUSG00000026170.7	0.0255874	0.293075	-0.420422	0.747206	1998.5	113.634	117.537	121.163	125.16	173.657	172.73	5829	5277	6212	5514	7192	7359
ENSMUSG00000005871.16	0.0255922	0.293075	-0.582495	0.667808	1998.5	34.057	29.0668	32.2023	47.3945	63.9139	31.4525	1747	1305	1651	2088	2647	1340
[truncated: 1,046,576+ more rows]
