# Supplementary material for: Tet2-driven clonal hematopoiesis drives aortic aneurysm via macrophage-to-osteoclast–like differentiation
Source: J Clin Invest. 2026 Feb 25;136(8):e198708. doi: 10.1172/JCI198708 (PMC13078872; doi:10.1172/JCI198708)
Supplement: Supporting data values [file jci-136-198708-s024.xlsx]

## Sheet: Fig. 1B
WBC			RBC			Plt
WT BMT	TET2 KO BMT		WT BMT	TET2 KO BMT		WT BMT	TET2 KO BMT
8.55	8.55		9.41	9.18		455	462
9.21	9.33		9.01	9.35		510	508
8.4	8.5		9.23	9.27		314	326
13.94	13.59		11.31	11.69		439	282
14.66	11.43		12.37	11.61		439	149
9.37	13.25		12.24	10.06		455	597
5.68	5.5		8.28	9.38		510	216
5.5	6.26		9.09	9.73		314	596

## Sheet: Fig. 1D
%	WT BMT									%	TET2 KO BMT
Monocyte	5.54	10.9	9.78	5	3	12.1	0.094	0.11		Monocyte	48.8	47.8	45.1	45.9	42.2	35.5	37.8	47.4
Neutrophil	15.7	17.4	18.1	14.5	21.5	19.9	0.7	0.82		Neutrophil	61.3	58.5	61.9	60.1	56.9	41.3	61.3	77.7
B cell	8.79	8.99	8.62	8.38	8.92	7.87	0.15	0.25		B cell	47.3	40.1	28.7	40.8	31.4	33.8	59.6	74.7
T cell	12.5	15.5	47	32.9	74.6	8.72	26.9	29		T cell	28.6	26.8	32.6	28.1	33.8	63.8	69.6	67.2

## Sheet: Fig. 1E
Time(week)	WT BMT								TET2 KO BMT
0	104	91	100	102	116	104	91	100	105	119	107	112	97	94	102	116
1	130	144	128	129	129	130	144	149	128	124	122	149	118	150	128	150

## Sheet: Fig. 1G
Time(week)	WT BMT								TET2 KO BMT
0	0	0	0	0	0	0	0	0	0	0	0	0	0	0	0	0
2	26.1441	25.6912	12.8564	20.6295	23.6727	14.5138	7.84152	24.0857	46.0902	32.7193	24.25	31.3634	14.0727	0.21703	19.9835	21.7947
4	35.0731	30.661	20.1536	19.2935	19.1605	17.1501	21.4413	32.168	48.6248	32.2892	35.1776	31.9585	38.9704	43.8708	25.5256	31.4596

## Sheet: Fig. 1I
Elastin fiber thickness (μm)			Elastin rupture (n)
WT BMT	TET2 KO BMT		WT BMT	TET2 KO BMT
2.44444	1.66667		5	11
1.74074	1.85185		4	10
2.48148	2.11111		3	7
2.40741	1.44444		2	14
2.18519	1.62963		2	16
1.77778	2.51852		4	14
2.59259	1.2963		4	6
2.11111	1.48148		3	11

## Sheet: Fig. 2B
	No. of mutations
Age	0	1	2	3<	sum (n)
-74	47.62% (10)	28.57% (6)	19.05% (4)	4.76% (1)	21
75-79	36.36% (4)	36.36% (4)	18.18% (2)	9.09% (1)	11
80-90	25% (3)	41.67% (5)	16.67% (2)	16.67% (2)	12

## Sheet: Fig. 2C
No. of mutations	No. of patients
0	18
1	13
2	8
3	3
4	2

## Sheet: Fig. 2D
	No. of mutation found
DNMT3A	11
TET2	9
PPM1D	7
TP53	5
ASXL1	4
ATM	1
SF3B1	1
SRSF2	1
SMC1A	1

## Sheet: Fig. 2E
	VAF												Symbol	HGVSp	HGVSc	VAF
DNMT3A	0.005171	0.007876	0.007914	0.0102	0.012135	0.012168	0.012829	0.01343	0.075067	0.197633	0.423721		DNMT3A	NP_072046.2:p.Ile705Thr	NM_022552.5:c.2114T>C	0.012829
TET2	0.005142	0.005446	0.005899	0.006417	0.009773	0.015972	0.016279	0.024134	0.046091				DNMT3A	NP_072046.2:p.Trp860Ter	NM_022552.5:c.2580G>A	0.075067
PPM1D	0.005895	0.008318	0.008424	0.009988	0.010708	0.011167	0.030263						DNMT3A	NP_072046.2:p.Arg676Trp	NM_022552.5:c.2026C>T	0.007876
TP53	0.005372	0.006557	0.012496	0.026869	0.191699								DNMT3A	NP_072046.2:p.Arg635Trp	NM_022552.5:c.1903C>T	0.197633
ASXL1	0.007392	0.01002	0.043078	0.045004									DNMT3A	NP_072046.2:p.Lys420Ter	NM_022552.5:c.1258A>T	0.005171
ATM	0.006106												DNMT3A	NP_072046.2:p.Gln402Ter	NM_022552.5:c.1204C>T	0.012135
SF3B1	0.00727												DNMT3A	NP_072046.2:p.Ser714HisfsTer19	NM_022552.5:c.2140_2141del	0.01343
SRSF2	0.005098												DNMT3A	NP_072046.2:p.Arg326Ser	NM_022552.5:c.976C>A	0.012168
SMC1A	0.063916												DNMT3A	NP_072046.2:p.Tyr365Cys	NM_022552.5:c.1094A>G	0.007914
													DNMT3A	NP_072046.2:p.Val778GlyfsTer2	NM_022552.5:c.2333del	0.0102
													DNMT3A	NP_072046.2:p.Asp333AlafsTer12	NM_022552.5:c.998del	0.423721
													TET2	NP_060098.3:p.Gln769SerfsTer44	NM_017628.4:c.2305del	0.046091
													TET2	NP_001120680.1:p.Ile1588ThrfsTer8	NM_001127208.3:c.4763del	0.006417
													TET2	NP_001120680.1:p.Gln1825Ter	NM_001127208.3:c.5473C>T	0.005899
													TET2	NP_001120680.1:p.Ile1873Thr	NM_001127208.3:c.5618T>C	0.024134
													TET2	NP_060098.3:p.Ser99ValfsTer14	NM_017628.4:c.294del	0.015972
													TET2	NP_060098.3:p.Gln373Ter	NM_017628.4:c.1117C>T	0.005142
													TET2	NP_060098.3:p.Glu433AsnfsTer14	NM_017628.4:c.1297del	0.005446
													TET2	NP_001120680.1:p.Tyr1679SerfsTer11	NM_001127208.3:c.5026_5035dup	0.016279
													TET2	NP_060098.3:p.Asn439GlnfsTer4	NM_017628.4:c.1314dup	0.009773
													PPM1D	NP_003611.1:p.Ser570Ter	NM_003620.4:c.1709C>A	0.005895
													PPM1D	NP_003611.1:p.Glu475Ter	NM_003620.4:c.1423G>T	0.008424
													PPM1D	NP_003611.1:p.Met521AsnfsTer7	NM_003620.4:c.1561dup	0.010708
													PPM1D	NP_003611.1:p.Ala479ArgfsTer2	NM_003620.4:c.1433_1434insT	0.009988
													PPM1D	NP_003611.1:p.Cys478Ter	NM_003620.4:c.1434C>A	0.008318
													PPM1D	NP_003611.1:p.Glu527Ter	NM_003620.4:c.1579G>T	0.011167
													PPM1D	NP_003611.1:p.Pro471GlnfsTer12	NM_003620.4:c.1412del	0.030263
													TP53	NP_000537.3:p.Gly245Asp	NM_000546.6:c.734G>A	0.005372
													TP53	NP_000537.3:p.Arg273Cys	NM_000546.6:c.817C>T	0.012496
													TP53	NP_000537.3:p.Asp148IlefsTer22	NM_000546.6:c.441del	0.006557
													TP53	NP_000537.3:p.Met246Arg	NM_000546.6:c.737T>G	0.026869
													TP53	NP_000537.3:p.Arg273Cys	NM_000546.6:c.817C>T	0.191699
													ASXL1	NP_056153.2:p.Ser689Ter	NM_015338.6:c.2066C>G	0.01002
													ASXL1	NP_056153.2:p.Gln780Ter	NM_015338.6:c.2338C>T	0.045004
													ASXL1	NP_056153.2:p.Glu635ArgfsTer15	NM_015338.6:c.1900_1922del	0.043078
													ASXL1	NP_056153.2:p.Glu705SerfsTer20	NM_015338.6:c.2113del	0.007392
													ATM	NP_000042.3:p.Leu1162TyrfsTer19	NM_000051.4:c.3485del	0.006106
													SF3B1	NP_036565.2:p.Lys666Asn	NM_012433.4:c.1998G>T	0.00727
													SRSF2	NP_003007.2:p.Pro95His	NM_003016.4:c.284C>A	0.005098
													SMC1A	NP_006297.2:p.Arg96His	NM_006306.4:c.287G>A	0.063916

## Sheet: Fig. 2F
missense_variant	11
frameshift_variant	16
stop_gained	13

[truncated: 18 more sheets: Fig. 2G, Fig. 2I, Fig. 3C, Fig. 3G, H, Fig. 3J, Fig. 3K, Fig. 4C, Fig. 4F, Fig. 4H, Fig. 4J, Fig. 4L, Fig. 5B, Fig. 5E, Fig. 5G, Fig. 6C, Fig. 6E, Fig. S3C, Fig. S3E]
